# Supplementary material for: Lung tissue shows divergent gene expression between chronic obstructive pulmonary disease and idiopathic pulmonary fibrosis
Source: Respir Res. 2022 Apr 21;23:97. doi: 10.1186/s12931-022-02013-w (PMC9026726; doi:10.1186/s12931-022-02013-w)
Supplement: Supplementary file 2 — Additional file 2. Supplementary tables. Table S1. IPF vs. control differential expression results. Table S2. COPD vs. control differential expression results. Table S3. Overlap genes from COPD and IPF vs. control differential expression. Table S4. COPD GWAS loci genes within ± 200 kb in overlapping differential expression genes. Table S5. IPF GWAS loci genes within ± 200 kb in overlapping differential expression genes. Table S6. Hallmark pathway enrichment. Table S7. COPDGene phase 2 RNASeq subject characteristics. Table S8. IPF study (Molyneaux et al.) subject characteristics. Table S9. GSVA score associations with outcomes in COPDGene. [file 12931_2022_2013_MOESM2_ESM.xlsx]

## Sheet: Table S1
Table S1: IPF vs control differential expression results
Results shown for differential expression of IPF vs control after adjustment for multiple testing 1% false discovery rate. HGNC: HUGO gene nomenclature council; log2FC: log base 2 fold change
HGNC Symbol	Ensemble ID	log2FC	Adjusted p value
PTGFRN	ENSG00000134247	1.19074	1.17172e-80
WWC2	ENSG00000151718	-1.21125	7.39661e-80
AGER	ENSG00000204305	-2.61495	3.25649e-77
CDH3	ENSG00000062038	2.39882	1.09175e-76
EPB41L5	ENSG00000115109	-1.09194	2.4526e-76
QKI	ENSG00000112531	-0.699106	1.37898e-75
EMP2	ENSG00000213853	-1.34883	8.04557e-74
TJP1	ENSG00000104067	-0.703109	8.35082e-74
PTPN21	ENSG00000070778	-0.91716	3.00605e-72
HPCAL1	ENSG00000115756	-0.905395	2.8864e-71
NFATC4	ENSG00000100968	1.04934	7.47908e-71
SERPINF1	ENSG00000132386	1.41847	1.66798e-70
HLA-E	ENSG00000204592	-0.802029	3.61495e-70
AKAP2	ENSG00000241978	-1.01656	2.08923e-69
N4BP1	ENSG00000102921	-0.65796	2.08923e-69
ZFYVE9	ENSG00000157077	-0.654841	4.02967e-69
ARHGAP31	ENSG00000031081	-0.711479	4.29721e-69
PDZD2	ENSG00000133401	-1.07674	5.51863e-69
TSPAN13	ENSG00000106537	-1.04423	5.55587e-69
C12orf49	ENSG00000111412	-0.830524	6.87788e-69
GAB1	ENSG00000109458	-0.655885	8.84818e-69
DOCK4	ENSG00000128512	-0.72422	1.00987e-68
COL7A1	ENSG00000114270	2.08766	1.24941e-68
IL13RA2	ENSG00000123496	3.37263	2.60387e-69
SLC39A8	ENSG00000138821	-1.42494	3.3782e-68
ARHGEF26	ENSG00000114790	-1.26538	8.41829e-68
LIMCH1	ENSG00000064042	-0.855481	1.99163e-67
COL17A1	ENSG00000065618	3.65338	1.03484e-67
C1orf198	ENSG00000119280	-0.897286	2.7265e-67
ADAMTS14	ENSG00000138316	2.42988	1.07345e-67
PPFIBP1	ENSG00000110841	-0.696443	6.03839e-67
LMO7	ENSG00000136153	-1.21523	2.35651e-66
CTNND1	ENSG00000198561	-0.476322	2.92025e-66
TNS3	ENSG00000136205	-0.840604	3.84118e-66
MGAT4A	ENSG00000071073	-0.643237	7.6966e-66
RRAS	ENSG00000126458	-0.578715	8.62558e-66
GNB1	ENSG00000078369	-0.274423	2.84036e-65
RAPGEF2	ENSG00000109756	-0.508845	3.88837e-65
FZD5	ENSG00000163251	-0.914253	5.67646e-65
CFI	ENSG00000205403	0.931235	8.16135e-65
SPTBN1	ENSG00000115306	-0.705943	1.49947e-64
CAV2	ENSG00000105971	-0.921041	1.50148e-64
DCLK1	ENSG00000133083	1.30989	2.22101e-64
PLEKHA1	ENSG00000107679	-0.631909	5.09667e-64
MSN	ENSG00000147065	-0.423766	1.05334e-63
RAB11FIP1	ENSG00000156675	-1.04595	1.14929e-63
STEAP1	ENSG00000164647	1.89175	1.14929e-63
PHACTR1	ENSG00000112137	-0.948198	1.99903e-63
SGMS1	ENSG00000198964	-0.505875	2.92366e-63
FAM105A	ENSG00000145569	-1.18356	3.55169e-63
NEBL	ENSG00000078114	-1.10458	3.55169e-63
PAPSS2	ENSG00000198682	-1.003	5.43584e-63
COL14A1	ENSG00000187955	1.57753	6.80083e-63
NLGN2	ENSG00000169992	0.802976	1.12378e-62
CAV1	ENSG00000105974	-0.977649	1.60472e-62
SSFA2	ENSG00000138434	-0.608732	2.75464e-62
PROM2	ENSG00000155066	1.68729	2.92672e-62
MVB12B	ENSG00000196814	-0.846993	4.42591e-62
RBMS2	ENSG00000076067	-0.584804	4.48059e-62
SLIT2	ENSG00000145147	-0.99066	5.08621e-62
PHACTR2	ENSG00000112419	-0.566758	7.09709e-62
AGTPBP1	ENSG00000135049	-0.663438	1.08703e-61
POGK	ENSG00000143157	-0.408113	1.23354e-61
WIPF2	ENSG00000171475	-0.348897	1.98187e-61
ARRB1	ENSG00000137486	-0.848319	3.56042e-61
ARHGAP5	ENSG00000100852	-0.510306	4.94887e-61
VSIG10	ENSG00000176834	-0.845018	4.98564e-61
EPAS1	ENSG00000116016	-1.18859	5.37835e-61
STARD13	ENSG00000133121	-0.694077	5.41575e-61
CLIC5	ENSG00000112782	-1.35496	1.02203e-60
NUMB	ENSG00000133961	-0.412883	1.48031e-60
CERCAM	ENSG00000167123	0.976513	2.26718e-60
LMTK2	ENSG00000164715	-0.666758	2.65464e-60
OCLN	ENSG00000197822	-0.844475	2.94581e-60
LIN7A	ENSG00000111052	-0.90232	5.25987e-60
ANXA3	ENSG00000138772	-1.25644	6.57962e-60
ARAP2	ENSG00000047365	-0.876779	1.04463e-59
RALA	ENSG00000006451	-0.788649	1.04463e-59
GSK3B	ENSG00000082701	-0.381203	1.07846e-59
TNS1	ENSG00000079308	-0.531942	1.3174e-59
SPOCK2	ENSG00000107742	-1.56515	1.96866e-59
UNC13B	ENSG00000198722	-0.608766	3.38892e-59
SEMA5A	ENSG00000112902	-1.02016	4.61409e-59
SDPR	ENSG00000168497	-1.2432	9.78289e-59
PLLP	ENSG00000102934	-1.30812	1.04363e-58
ST6GALNAC5	ENSG00000117069	-1.28704	1.06422e-58
FGF11	ENSG00000161958	1.73614	5.00483e-59
NEK7	ENSG00000151414	-0.453003	5.83802e-58
CTHRC1	ENSG00000164932	1.8456	5.13806e-58
MAGI3	ENSG00000081026	-0.611456	8.44537e-58
DENND3	ENSG00000105339	-0.928491	1.10235e-57
TUBB3	ENSG00000258947	2.35277	4.55263e-58
C1S	ENSG00000182326	0.739303	1.18709e-57
DGKA	ENSG00000065357	0.69369	1.34583e-57
P3H3	ENSG00000110811	0.715068	2.55384e-57
P2RY1	ENSG00000169860	-1.15011	2.92441e-57
CTNND2	ENSG00000169862	-2.24242	3.27691e-58
WAPAL	ENSG00000062650	-0.29431	2.93713e-57
PKN1	ENSG00000123143	-0.408087	3.37374e-57
FAM167A	ENSG00000154319	-1.83452	3.36225e-57
ARHGAP29	ENSG00000137962	-0.753236	3.91005e-57
SESTD1	ENSG00000187231	-0.620849	4.84637e-57
CGNL1	ENSG00000128849	-0.84051	5.75274e-57
PLEKHA4	ENSG00000105559	0.884523	6.22069e-57
RGCC	ENSG00000102760	-1.22526	6.76775e-57
GPX8	ENSG00000164294	0.6984	7.15465e-57
KIAA1598	ENSG00000187164	-0.563271	7.22726e-57
SPRYD7	ENSG00000123178	-0.77185	7.88826e-57
CTNNBIP1	ENSG00000178585	-0.69863	8.01979e-57
ANO6	ENSG00000177119	-0.455317	8.26347e-57
STX11	ENSG00000135604	-0.977086	8.27822e-57
CFH	ENSG00000000971	1.09127	9.62242e-57
RASSF8	ENSG00000123094	-0.639346	1.0321e-56
RDX	ENSG00000137710	-0.623569	1.34008e-56
STRN	ENSG00000115808	-0.339065	1.93492e-56
COL3A1	ENSG00000168542	1.70394	2.09636e-56
NCKAP5	ENSG00000176771	-1.5416	2.21498e-56
MYO1C	ENSG00000197879	-0.487015	2.29181e-56
GALNT13	ENSG00000144278	-3.04305	4.21494e-57
COL15A1	ENSG00000204291	1.43929	2.89551e-56
DLC1	ENSG00000164741	-0.857054	3.32419e-56
DAPK2	ENSG00000035664	-1.09351	4.11188e-56
ALDH18A1	ENSG00000059573	0.501639	4.11188e-56
ANKRD40	ENSG00000154945	-0.399472	5.09504e-56
UBL3	ENSG00000122042	-0.511142	5.11662e-56
MPP5	ENSG00000072415	-0.509349	6.0328e-56
ATXN1L	ENSG00000224470	-0.333233	6.26902e-56
WFDC2	ENSG00000101443	1.27036	7.8492e-56
LAMA3	ENSG00000053747	-0.997966	1.04501e-55
GAB2	ENSG00000033327	-0.636708	1.06638e-55
GNAQ	ENSG00000156052	-0.466801	1.12063e-55
MYO9A	ENSG00000066933	-0.366365	1.30442e-55
COL6A3	ENSG00000163359	0.994188	1.41017e-55
APLP2	ENSG00000084234	-0.408697	1.45946e-55
TMEM45A	ENSG00000181458	1.20239	1.60091e-55
INADL	ENSG00000132849	-0.609976	1.95741e-55
EFCC1	ENSG00000114654	-1.08861	2.03125e-55
SCAI	ENSG00000173611	-0.713239	2.514e-55
F11R	ENSG00000158769	-0.426397	3.00224e-55
PLCE1	ENSG00000138193	-0.700253	3.22583e-55
USP25	ENSG00000155313	-0.374383	3.22583e-55
PLEKHM3	ENSG00000178385	-0.529602	3.34507e-55
PPP1R9A	ENSG00000158528	-0.59383	3.39918e-55
LNX2	ENSG00000139517	-0.675498	3.46603e-55
GRK5	ENSG00000198873	-0.655084	4.65376e-55
BAAT	ENSG00000136881	3.16623	5.35613e-56
RPLP0	ENSG00000089157	0.424281	5.45269e-55
RAPGEF5	ENSG00000136237	-0.934436	8.95186e-55
IGDCC4	ENSG00000103742	1.76458	6.36733e-55
KIF26B	ENSG00000162849	1.7087	1.1345e-54
UXS1	ENSG00000115652	-0.461654	1.37787e-54
NEDD4L	ENSG00000049759	-0.764477	1.65156e-54
WWC3	ENSG00000047644	-0.494352	2.18677e-54
SLC44A2	ENSG00000129353	-0.49643	3.38535e-54
PLXNA4	ENSG00000221866	1.69553	5.39175e-54
ANKRD29	ENSG00000154065	-0.916862	6.40385e-54
HPS5	ENSG00000110756	-0.633741	8.02211e-54
SERINC1	ENSG00000111897	-0.342813	8.31592e-54
PPP2R5A	ENSG00000066027	-0.455782	1.1719e-53
GPM6A	ENSG00000150625	-1.47228	1.57806e-53
TINCR	ENSG00000223573	-1.67762	7.28142e-54
TNNC1	ENSG00000114854	-1.3884	1.77092e-53
PTPRB	ENSG00000127329	-1.17041	1.86995e-53
B3GNT2	ENSG00000170340	-0.59809	1.92146e-53
PPAP2A	ENSG00000067113	0.591816	1.92146e-53
CACNA2D2	ENSG00000007402	-1.14026	2.09626e-53
ESAM	ENSG00000149564	-0.727223	2.20794e-53
CCND3	ENSG00000112576	-0.547146	2.34551e-53
RTKN2	ENSG00000182010	-2.57263	2.519e-53
MAPK3	ENSG00000102882	-0.413672	2.91491e-53
CERS2	ENSG00000143418	-0.331139	2.94638e-53
PRDX4	ENSG00000123131	0.734144	3.63266e-53
MAPRE2	ENSG00000166974	-0.45982	4.4726e-53
CRLF1	ENSG00000006016	2.98068	2.93918e-53
THY1	ENSG00000154096	1.57954	4.70527e-53
STXBP6	ENSG00000168952	-1.69201	5.00687e-53
REPS2	ENSG00000169891	-0.753732	6.06284e-53
MYRF	ENSG00000124920	-1.94342	6.3712e-53
FNDC4	ENSG00000115226	1.30216	4.66275e-53
KAT6A	ENSG00000083168	-0.392176	7.34477e-53
RNF128	ENSG00000133135	-1.00624	8.39093e-53
ASIC1	ENSG00000110881	1.352	3.58407e-53
COL1A1	ENSG00000108821	1.69236	1.10799e-52
C1R	ENSG00000159403	0.729061	1.56454e-52
FBN1	ENSG00000166147	0.773691	1.90124e-52
KCND1	ENSG00000102057	0.77704	1.16597e-52
THBS2	ENSG00000186340	1.51642	2.48419e-52
FBXW4	ENSG00000107829	-0.408344	2.99005e-52
ANKS1A	ENSG00000064999	-0.571984	3.0542e-52
VAMP3	ENSG00000049245	-0.339525	3.25839e-52
KLRG2	ENSG00000188883	-2.31189	4.70527e-53
CDH5	ENSG00000179776	-0.88248	4.16168e-52
CILP	ENSG00000138615	2.24496	4.24577e-52
IL17RE	ENSG00000163701	-0.870983	6.0878e-52
SRGAP2C	ENSG00000171943	-0.651502	7.92152e-52
IGF1	ENSG00000017427	1.62992	8.17183e-52
STEAP2	ENSG00000157214	1.32417	8.2097e-52
STARD5	ENSG00000172345	0.976566	7.34283e-52
ARHGAP6	ENSG00000047648	-0.618546	8.94249e-52
VSIG2	ENSG00000019102	-0.802812	8.94531e-52
AHNAK	ENSG00000124942	-0.495516	9.35169e-52
FHL2	ENSG00000115641	1.26144	1.01296e-51
DNM1	ENSG00000106976	1.07086	1.22337e-51
XPNPEP2	ENSG00000122121	1.77228	7.33679e-52
GGT5	ENSG00000099998	1.21419	1.52112e-51
MLK4	ENSG00000143674	-0.893489	1.28673e-51
2021-09-10	ENSG00000186522	-0.445981	1.72524e-51
MLLT4	ENSG00000130396	-0.502107	1.77123e-51
SMO	ENSG00000128602	0.693936	2.12221e-51
FKBP10	ENSG00000141756	0.60403	2.36143e-51
TRIM2	ENSG00000109654	0.647029	2.76032e-51
HS6ST2	ENSG00000171004	2.28615	1.29355e-51
TDO2	ENSG00000151790	2.2925	1.77123e-51
USP32	ENSG00000170832	-0.33122	3.64273e-51
RAB34	ENSG00000109113	0.448667	4.19541e-51
MACF1	ENSG00000127603	-0.596446	4.40831e-51
LIFR	ENSG00000113594	-1.06211	4.49499e-51
TUFT1	ENSG00000143367	-0.984248	4.72989e-51
COMP	ENSG00000105664	3.37041	4.49499e-51
FBXO7	ENSG00000100225	-0.283418	4.91916e-51
ZNF704	ENSG00000164684	-0.663461	4.9652e-51
EFNB2	ENSG00000125266	-0.984238	5.56435e-51
FAM20B	ENSG00000116199	-0.381576	5.59063e-51
LGI2	ENSG00000153012	1.69391	4.72989e-51
NPM3	ENSG00000107833	0.643879	5.75581e-51
RNF144B	ENSG00000137393	-0.84396	7.68124e-51
SYTL1	ENSG00000142765	0.749159	9.12176e-51
CCDC68	ENSG00000166510	-0.978561	9.35242e-51
ITGA3	ENSG00000005884	-0.603847	1.01947e-50
KIAA1462	ENSG00000165757	-1.04274	1.21255e-50
CADM1	ENSG00000182985	-0.803965	1.46736e-50
OLFML2A	ENSG00000185585	-1.18316	2.39112e-50
ARNTL2	ENSG00000029153	1.03217	2.71095e-50
RAPH1	ENSG00000173166	-0.579454	2.84369e-50
RNF38	ENSG00000137075	-0.339938	3.56317e-50
MYO10	ENSG00000145555	-0.671905	3.76254e-50
SACM1L	ENSG00000211456	-0.284172	3.79056e-50
KCNN4	ENSG00000104783	1.40244	3.33792e-50
OSTC	ENSG00000198856	0.372614	3.91315e-50
P4HA3	ENSG00000149380	2.01014	2.22866e-50
ITGA7	ENSG00000135424	1.35207	4.19426e-50
CPNE2	ENSG00000140848	-0.532229	4.63498e-50
FARP1	ENSG00000152767	-0.505829	4.74976e-50
KAL1	ENSG00000011201	-1.06157	5.17348e-50
OTUD1	ENSG00000165312	-0.85096	5.39321e-50
NR3C1	ENSG00000113580	-0.422049	5.36562e-50
RP11-54O7.3	ENSG00000223764	1.45035	4.31452e-50
ZNF385D	ENSG00000151789	1.56839	5.45193e-50
PVRL1	ENSG00000110400	0.759007	6.44222e-50
ACE	ENSG00000159640	-1.24036	6.36168e-50
TAB2	ENSG00000055208	-0.294675	7.97692e-50
TIMP3	ENSG00000100234	-0.777405	9.00039e-50
B3GALNT1	ENSG00000169255	-0.861665	9.11692e-50
ACVRL1	ENSG00000139567	-0.884265	9.25256e-50
SASH1	ENSG00000111961	-0.636059	9.92918e-50
ANKRD46	ENSG00000186106	-0.452492	1.11627e-49
CGN	ENSG00000143375	-0.81705	1.08844e-49
EIF4E3	ENSG00000163412	-0.397535	1.18553e-49
CCDC85A	ENSG00000055813	-1.26935	1.01872e-49
ARHGEF12	ENSG00000196914	-0.410777	1.23834e-49
RAB6A	ENSG00000175582	-0.253676	1.5512e-49
TPBG	ENSG00000146242	0.870527	1.61561e-49
TRAK2	ENSG00000115993	-0.369353	1.68529e-49
ERMP1	ENSG00000099219	-0.506116	1.89002e-49
KLF7	ENSG00000118263	-0.68553	2.03526e-49
TMED3	ENSG00000166557	0.481296	2.06975e-49
SNHG3	ENSG00000242125	0.691418	2.28442e-49
COL18A1	ENSG00000182871	0.822074	2.31481e-49
ANKRD44	ENSG00000065413	-0.516676	3.07222e-49
ITLN2	ENSG00000158764	-2.83543	2.3862e-49
UTRN	ENSG00000152818	-0.463773	3.74943e-49
MYL12A	ENSG00000101608	-0.351832	3.84569e-49
STX3	ENSG00000166900	-0.52003	3.79483e-49
MMP7	ENSG00000137673	2.93638	4.32825e-49
FKBP11	ENSG00000134285	1.15815	5.63967e-49
LPHN2	ENSG00000117114	-0.864115	5.56354e-49
JPH1	ENSG00000104369	-1.02491	5.05318e-49
PHF2	ENSG00000197724	-0.320578	6.39853e-49
CTDSPL	ENSG00000144677	-0.432216	7.41703e-49
INPP5K	ENSG00000132376	-0.465315	8.30896e-49
TSHZ2	ENSG00000182463	0.928224	9.26925e-49
LIMD1	ENSG00000144791	-0.602208	1.16418e-48
MICALL2	ENSG00000164877	0.772278	1.22802e-48
SHC1	ENSG00000160691	0.414474	1.58124e-48
SLC17A9	ENSG00000101194	1.35164	1.96731e-48
MYO5B	ENSG00000167306	-0.734949	2.16858e-48
PSAT1	ENSG00000135069	1.60305	1.36697e-48
STARD9	ENSG00000159433	-0.577761	2.44553e-48
CFB	ENSG00000243649	1.28924	2.62611e-48
EFR3B	ENSG00000084710	-1.25256	2.75138e-48
ANKRD27	ENSG00000105186	-0.381277	2.9064e-48
MPZL1	ENSG00000197965	0.39183	3.05715e-48
PCYOX1	ENSG00000116005	-0.572808	3.453e-48
HINT3	ENSG00000111911	-0.378205	3.52015e-48
SH3BP5	ENSG00000131370	-0.632657	3.77833e-48
PPP2CB	ENSG00000104695	-0.350484	3.97129e-48
P3H2	ENSG00000090530	-0.907816	4.10507e-48
KLF6	ENSG00000067082	-0.989736	4.09854e-48
TPM3	ENSG00000143549	-0.271247	4.2967e-48
RAMP2	ENSG00000131477	-0.845256	4.34634e-48
FAM69A	ENSG00000154511	0.729709	4.84585e-48
IFNGR1	ENSG00000027697	-0.480705	6.40426e-48
FBLN2	ENSG00000163520	1.08324	7.40584e-48
STX12	ENSG00000117758	-0.398669	7.81982e-48
TOM1L2	ENSG00000175662	-0.356668	9.07054e-48
PC	ENSG00000173599	0.994777	9.729e-48
HPGD	ENSG00000164120	-1.6712	1.02917e-47
TSPAN12	ENSG00000106025	-0.910539	1.07509e-47
TMEM109	ENSG00000110108	-0.279117	1.14358e-47
SELM	ENSG00000198832	0.648332	1.19617e-47
GPD2	ENSG00000115159	-0.385697	1.74655e-47
SNED1	ENSG00000162804	0.682592	1.76496e-47
AMOTL1	ENSG00000166025	-0.454701	1.78961e-47
VCAN	ENSG00000038427	0.976969	1.96891e-47
FIBIN	ENSG00000176971	-1.23339	2.1519e-47
PTRF	ENSG00000177469	-0.372744	2.15658e-47
HEG1	ENSG00000173706	-0.721772	2.1519e-47
DOK6	ENSG00000206052	-0.879603	2.33117e-47
S1PR1	ENSG00000170989	-0.808769	2.44397e-47
LPPR4	ENSG00000117600	1.27634	2.87047e-47
PPP1R26	ENSG00000196422	-0.412965	3.33573e-47
VWCE	ENSG00000167992	1.77184	6.90116e-48
NDST1	ENSG00000070614	-0.478108	3.33573e-47
PRX	ENSG00000105227	-1.52409	3.48563e-47
USP12	ENSG00000152484	-0.431215	3.40128e-47
CLCN4	ENSG00000073464	-0.738081	3.99184e-47
COL6A1	ENSG00000142156	0.742921	4.29003e-47
EPN2	ENSG00000072134	-0.411429	4.49438e-47
FAM65A	ENSG00000039523	-0.433405	5.09642e-47
SERINC3	ENSG00000132824	-0.266986	5.35436e-47
PEAK1	ENSG00000173517	-0.522516	5.67276e-47
ZC3H14	ENSG00000100722	-0.272711	6.18532e-47
COL5A2	ENSG00000204262	0.893633	6.35747e-47
TMEM245	ENSG00000106771	-0.398749	8.37499e-47
MRPS25	ENSG00000131368	0.518796	9.39032e-47
NCDN	ENSG00000020129	0.438023	9.93931e-47
CHEK2	ENSG00000183765	0.678134	1.09007e-46
MME	ENSG00000196549	-1.52377	1.64418e-46
SUSD2	ENSG00000099994	-0.828056	1.85745e-46
KIF7	ENSG00000166813	0.632363	1.64418e-46
STK10	ENSG00000072786	-0.350424	2.06892e-46
KIF1C	ENSG00000129250	-0.384631	2.11935e-46
COL16A1	ENSG00000084636	0.794349	2.20014e-46
SETD3	ENSG00000183576	-0.262135	2.27064e-46
CLDN18	ENSG00000066405	-1.90316	2.74164e-46
GOLM1	ENSG00000135052	0.814984	2.81414e-46
SSR4	ENSG00000180879	0.790407	3.23904e-46
PRDM4	ENSG00000110851	-0.289556	3.51307e-46
PDLIM4	ENSG00000131435	1.41897	3.58506e-46
ARL8A	ENSG00000143862	-0.323431	4.42129e-46
AGO4	ENSG00000134698	-0.348403	4.84761e-46
COL1A2	ENSG00000164692	0.913667	5.47828e-46
FMO1	ENSG00000010932	1.61519	3.56204e-46
RNF13	ENSG00000082996	-0.329622	5.57817e-46
PHPT1	ENSG00000054148	0.409553	6.1149e-46
GRAMD2	ENSG00000175318	-0.811516	6.58895e-46
CDKN2C	ENSG00000123080	0.648456	6.8581e-46
PTPRM	ENSG00000173482	-0.441356	6.96449e-46
OLFM1	ENSG00000130558	0.730485	7.28385e-46
CDK5RAP3	ENSG00000108465	0.525499	7.03824e-46
BAI2	ENSG00000121753	1.2325	4.72685e-46
C6orf106	ENSG00000196821	-0.33047	7.26148e-46
CHRD	ENSG00000090539	0.693676	1.17598e-45
PRRX1	ENSG00000116132	0.880476	1.10831e-45
MYZAP	ENSG00000263155	-1.40572	1.17421e-45
RIMKLA	ENSG00000177181	-1.08199	1.27368e-45
CLMP	ENSG00000166250	0.914869	1.27368e-45
RNF182	ENSG00000180537	-1.11197	1.0308e-45
LPIN2	ENSG00000101577	-0.441575	1.34407e-45
CDH13	ENSG00000140945	-1.065	1.40469e-45
KAT2B	ENSG00000114166	-0.366609	1.58342e-45
PLA2G2A	ENSG00000188257	3.00491	1.58342e-45
DCP1A	ENSG00000272886	-0.281876	1.70578e-45
STK4	ENSG00000101109	-0.369369	1.6728e-45
RHOA	ENSG00000067560	-0.219748	1.79966e-45
STARD8	ENSG00000130052	-0.721765	1.78123e-45
OAF	ENSG00000184232	0.936182	2.09076e-45
CCSER2	ENSG00000107771	-0.339056	2.00616e-45
GABARAPL1	ENSG00000139112	-0.426174	2.05531e-45
SAMD11	ENSG00000187634	1.46542	2.08079e-45
DISP1	ENSG00000154309	-0.943252	2.49445e-45
JAK3	ENSG00000105639	0.770189	2.68652e-45
COL4A3	ENSG00000169031	-1.18155	2.83089e-45
SYNJ2BP	ENSG00000213463	-0.303195	2.94014e-45
KCND3	ENSG00000171385	1.06017	3.19239e-45
SPATA13	ENSG00000182957	-0.547395	3.0259e-45
SH2D3C	ENSG00000095370	-0.798059	3.16854e-45
APC	ENSG00000134982	-0.366216	3.24637e-45
PITPNM1	ENSG00000110697	0.481762	3.8636e-45
FIGF	ENSG00000165197	-1.57378	4.5731e-45
PPAPDC1B	ENSG00000147535	0.575013	4.72434e-45
ACBD5	ENSG00000107897	-0.323871	4.72649e-45
LRP4	ENSG00000134569	-1.11274	5.15689e-45
BACE2	ENSG00000182240	0.817562	5.77091e-45
MAP4K2	ENSG00000168067	-0.60597	6.25942e-45
SCAPER	ENSG00000140386	-0.430642	6.95264e-45
CDKL5	ENSG00000008086	-0.451157	6.81137e-45
OTUD7B	ENSG00000264522	-0.373142	6.80106e-45
COL5A1	ENSG00000130635	0.939562	7.09636e-45
FGD5	ENSG00000154783	-0.595871	7.6334e-45
ELMSAN1	ENSG00000156030	-0.585464	8.39397e-45
L3MBTL4	ENSG00000154655	-0.610466	8.39397e-45
MED13L	ENSG00000123066	-0.326088	8.55722e-45
SNX4	ENSG00000114520	-0.283084	9.83997e-45
SLC1A1	ENSG00000106688	-1.2491	1.05345e-44
CSRNP1	ENSG00000144655	-1.44589	1.04623e-44
KCTD1	ENSG00000134504	0.722217	1.06337e-44
WFS1	ENSG00000109501	-0.557475	1.14837e-44
SSC5D	ENSG00000179954	0.889868	1.18744e-44
RCN3	ENSG00000142552	0.823222	1.24704e-44
SRPRB	ENSG00000144867	0.48161	1.58699e-44
CTSE	ENSG00000196188	1.61789	1.65359e-44
SHMT2	ENSG00000182199	0.424797	1.65606e-44
PCGF5	ENSG00000180628	-0.340922	1.70086e-44
INO80	ENSG00000128908	-0.284042	1.72981e-44
MEG3	ENSG00000214548	1.37318	1.81504e-44
COL6A2	ENSG00000142173	0.600237	2.00549e-44
WNT7A	ENSG00000154764	-1.52506	1.42337e-44
CCNL2	ENSG00000221978	0.47058	2.00356e-44
S100A2	ENSG00000196754	2.72684	1.36009e-44
KCNMB4	ENSG00000135643	-1.16526	2.24623e-44
BMPR2	ENSG00000204217	-0.651148	2.29204e-44
CALU	ENSG00000128595	0.355402	2.49887e-44
SOGA3	ENSG00000255330	-1.71453	2.58773e-44
MAP2	ENSG00000078018	-0.889618	2.70333e-44
HERC3	ENSG00000138641	-0.454109	3.00456e-44
ZMAT3	ENSG00000172667	0.707902	3.31748e-44
STAG2	ENSG00000101972	-0.272388	3.32614e-44
BOC	ENSG00000144857	0.998219	3.59154e-44
PARD6B	ENSG00000124171	-0.934057	3.57001e-44
AFAP1L1	ENSG00000157510	-0.718988	3.61306e-44
TSR2	ENSG00000158526	-0.230757	3.71365e-44
HECW2	ENSG00000138411	-1.34976	4.23361e-44
OSGIN2	ENSG00000164823	-0.587927	5.08872e-44
PPIB	ENSG00000166794	0.322385	5.08872e-44
KIAA1328	ENSG00000150477	-0.409386	5.31048e-44
CLIC3	ENSG00000169583	-1.06936	6.86802e-44
CRBN	ENSG00000113851	-0.267815	6.66706e-44
MAPK4	ENSG00000141639	-1.10796	6.42618e-44
KLHL13	ENSG00000003096	1.08414	6.39259e-44
GNAI2	ENSG00000114353	-0.26746	7.37086e-44
KIAA0408	ENSG00000189367	-0.832116	7.66035e-44
ERGIC3	ENSG00000125991	0.265351	7.35374e-44
RIN2	ENSG00000132669	-0.479515	7.6087e-44
TEK	ENSG00000120156	-0.917813	7.66035e-44
MYH14	ENSG00000105357	-0.582532	8.58694e-44
KRT15	ENSG00000171346	2.5939	8.88349e-44
TIMP1	ENSG00000102265	0.894657	9.38801e-44
SLC4A3	ENSG00000114923	1.09319	6.30783e-44
AATK	ENSG00000181409	-1.0962	1.07091e-43
MAP3K12	ENSG00000139625	0.472167	1.14038e-43
FGD4	ENSG00000139132	-0.50375	1.1466e-43
ZMYND11	ENSG00000015171	-0.250533	1.14566e-43
SEMA6D	ENSG00000137872	-0.822133	1.39222e-43
RP3-510D11.1	ENSG00000228526	0.821864	1.4197e-43
CILP2	ENSG00000160161	2.40496	4.20428e-44
NEDD9	ENSG00000111859	-0.772735	1.54522e-43
GCOM1	ENSG00000137878	-1.57872	1.65241e-43
GPRC5A	ENSG00000013588	-0.927075	1.62962e-43
FAM73B	ENSG00000148343	0.36601	1.66413e-43
MATN3	ENSG00000132031	-1.67266	1.6918e-43
PFKFB3	ENSG00000170525	-0.81578	1.71671e-43
CHM	ENSG00000188419	-0.26683	1.80562e-43
PCDH12	ENSG00000113555	-1.05905	1.81527e-43
KIDINS220	ENSG00000134313	-0.297587	1.86681e-43
RICTOR	ENSG00000164327	-0.366324	2.31267e-43
LTBP1	ENSG00000049323	0.671986	2.31689e-43
FRY	ENSG00000073910	-0.59912	2.2874e-43
RP11-141J13.5	ENSG00000261863	-1.98615	3.20489e-44
FERMT2	ENSG00000073712	-0.367213	2.68379e-43
PRKCE	ENSG00000171132	-0.930076	2.79719e-43
RAD21	ENSG00000164754	-0.297086	2.83456e-43
CPXM1	ENSG00000088882	2.4354	3.18907e-43
CNTNAP1	ENSG00000108797	0.695625	4.69795e-43
HSD17B6	ENSG00000025423	-1.31494	4.74393e-43
ERBB3	ENSG00000065361	-0.537547	4.8994e-43
PVR	ENSG00000073008	-0.451756	5.69305e-43
ARHGAP21	ENSG00000107863	-0.321246	5.6903e-43
YES1	ENSG00000176105	-0.419802	5.69305e-43
AKAP11	ENSG00000023516	-0.345275	5.76355e-43
TCEB3	ENSG00000011007	-0.294108	5.76059e-43
SYDE2	ENSG00000097096	-0.854846	7.02986e-43
PDIA4	ENSG00000155660	0.427625	7.80973e-43
ARPP19	ENSG00000128989	-0.321081	8.17274e-43
TGFB3	ENSG00000119699	0.920881	9.29109e-43
TAOK3	ENSG00000135090	-0.301973	1.00108e-42
OSTF1	ENSG00000134996	-0.274356	1.00173e-42
CTIF	ENSG00000134030	-0.380176	1.10171e-42
HYAL1	ENSG00000114378	-0.823242	1.14592e-42
CPNE5	ENSG00000124772	1.40124	1.1619e-42
FAM126B	ENSG00000155744	-0.335617	1.22445e-42
CASKIN2	ENSG00000177303	-0.780771	1.24634e-42
VAMP1	ENSG00000139190	0.772863	1.40801e-42
KIF5B	ENSG00000170759	-0.311804	1.37908e-42
RPS6KA1	ENSG00000117676	-0.356597	1.63515e-42
ATP7A	ENSG00000165240	-0.303791	1.72447e-42
SHROOM4	ENSG00000158352	-0.633079	1.73642e-42
SSH2	ENSG00000141298	-0.47399	1.85481e-42
RAPGEF6	ENSG00000158987	-0.349268	2.02517e-42
AGFG1	ENSG00000173744	-0.263162	2.10219e-42
PARD3	ENSG00000148498	-0.37853	2.12904e-42
STARD7	ENSG00000084090	-0.323004	2.37743e-42
COL25A1	ENSG00000188517	1.75845	1.13561e-42
MMP1	ENSG00000196611	4.50576	1.7084e-42
TMEM87A	ENSG00000103978	-0.272698	2.5756e-42
SLK	ENSG00000065613	-0.320334	2.61202e-42
ROR2	ENSG00000169071	0.801111	2.92695e-42
STK36	ENSG00000163482	0.502737	3.08998e-42
MRVI1	ENSG00000072952	0.943176	2.94888e-42
CCDC24	ENSG00000159214	0.585595	2.92695e-42
CXCL12	ENSG00000107562	0.820599	3.03031e-42
RYBP	ENSG00000163602	-0.435236	3.23658e-42
SFRP2	ENSG00000145423	2.35721	3.82963e-42
RAB3IP	ENSG00000127328	-0.514874	4.06168e-42
UNC13D	ENSG00000092929	-0.733343	4.47649e-42
SDE2	ENSG00000143751	-0.490625	4.81415e-42
QTRT1	ENSG00000213339	0.460423	5.08146e-42
DOK5	ENSG00000101134	1.54013	1.65925e-42
PTPRQ	ENSG00000139304	-1.32241	4.48072e-42
EFNA4	ENSG00000243364	0.576446	4.28094e-42
FAM177A1	ENSG00000151327	-0.371603	5.9021e-42
NDEL1	ENSG00000166579	-0.400183	6.07754e-42
TMEM125	ENSG00000179178	-0.613804	8.3421e-42
REEP2	ENSG00000132563	1.30774	2.66909e-42
PXDC1	ENSG00000168994	-0.583734	9.53083e-42
KIAA0040	ENSG00000235750	-0.580058	9.50617e-42
ECEL1P2	ENSG00000244280	-1.74641	3.98808e-42
FAXDC2	ENSG00000170271	-0.653609	1.03137e-41
HR	ENSG00000168453	1.13193	1.02591e-41
PIDD1	ENSG00000177595	0.566422	1.23418e-41
DIO2	ENSG00000211448	2.34103	1.19727e-41
EDNRB	ENSG00000136160	-1.03378	1.19e-41
MYH10	ENSG00000133026	-0.529529	1.24675e-41
ARHGEF6	ENSG00000129675	-0.398992	1.2301e-41
MAP1A	ENSG00000166963	0.920609	1.40891e-41
GLT8D2	ENSG00000120820	0.586176	1.55558e-41
ADRB2	ENSG00000169252	-0.890972	1.73155e-41
PABPC1L	ENSG00000101104	0.931699	1.795e-41
KIAA0895L	ENSG00000196123	0.709633	1.93975e-41
FLT4	ENSG00000037280	-0.724627	1.85243e-41
LINC01503	ENSG00000233901	0.945984	1.04848e-41
NINJ2	ENSG00000171840	-0.759294	2.11224e-41
CAPN5	ENSG00000149260	0.679708	2.1605e-41
ARHGAP19	ENSG00000213390	-0.360307	2.22604e-41
LATS2	ENSG00000150457	-0.397838	2.23677e-41
SBDS	ENSG00000126524	-0.323383	2.23984e-41
FMR1	ENSG00000102081	-0.264718	2.55986e-41
SNX1	ENSG00000028528	-0.228389	2.75069e-41
SOS2	ENSG00000100485	-0.280168	3.37768e-41
SEC24D	ENSG00000150961	0.405258	3.85542e-41
SBF2	ENSG00000133812	-0.339087	4.03715e-41
TSPAN14	ENSG00000108219	-0.369778	4.06136e-41
SLC2A4	ENSG00000181856	1.33881	2.89552e-41
CTA-212A2.1	ENSG00000279805	-1.05214	1.89084e-41
IGFBP5	ENSG00000115461	1.06366	4.82164e-41
IGSF9	ENSG00000085552	1.35057	2.63053e-41
ITM2B	ENSG00000136156	-0.347855	5.23215e-41
WNT3A	ENSG00000154342	-1.57878	4.38509e-41
INMT	ENSG00000241644	-0.816329	5.51306e-41
RCOR1	ENSG00000089902	-0.345473	5.51306e-41
CD47	ENSG00000196776	-0.347309	6.04943e-41
MMP2	ENSG00000087245	0.750241	7.36842e-41
ARHGEF10	ENSG00000104728	-0.601127	8.23839e-41
CNPY2	ENSG00000257727	0.291076	8.42364e-41
DSC3	ENSG00000134762	2.96721	4.82164e-41
CCBE1	ENSG00000183287	-0.951872	9.50765e-41
IRF3	ENSG00000126456	0.326465	9.05366e-41
SIL1	ENSG00000120725	0.331262	9.31604e-41
PVT1	ENSG00000249859	1.06049	4.12285e-41
CNTN3	ENSG00000113805	1.11693	7.40182e-41
PKNOX2	ENSG00000165495	-0.789863	1.03112e-40
TPST1	ENSG00000169902	0.530683	1.15909e-40
THYN1	ENSG00000151500	0.274507	1.17096e-40
CAT	ENSG00000121691	-0.453075	1.15502e-40
CD274	ENSG00000120217	-1.12018	1.28981e-40
CTNNA1	ENSG00000044115	-0.212912	1.26186e-40
POLR2H	ENSG00000163882	0.323778	1.30966e-40
MTMR10	ENSG00000166912	-0.351472	1.28981e-40
FNIP2	ENSG00000052795	-0.543712	1.28981e-40
AFF3	ENSG00000144218	-1.21369	1.51442e-40
NECAB1	ENSG00000123119	-1.98029	1.02489e-40
KLF9	ENSG00000119138	-0.70215	1.59911e-40
RPL13A	ENSG00000142541	0.291866	1.75152e-40
HSPA4L	ENSG00000164070	0.906108	1.80036e-40
LRRN3	ENSG00000173114	-1.18038	2.14221e-40
PAK4	ENSG00000130669	-0.646387	2.13799e-40
CASS4	ENSG00000087589	-0.840569	2.22948e-40
GPD1L	ENSG00000152642	-0.469203	2.17347e-40
PRKCZ	ENSG00000067606	-0.611773	2.29557e-40
ITPRIP	ENSG00000148841	-0.697389	2.71607e-40
GRIA1	ENSG00000155511	-1.68268	3.14707e-40
FOXO4	ENSG00000184481	-0.360122	3.1e-40
RAB5A	ENSG00000144566	-0.254766	3.06959e-40
LRRC17	ENSG00000128606	1.37085	3.13985e-40
BEND7	ENSG00000165626	-0.414999	3.46355e-40
PRSS8	ENSG00000052344	-0.656832	3.22299e-40
CNTN6	ENSG00000134115	-1.37737	3.39713e-40
CTD-2020K17.1	ENSG00000267121	1.1112	3.12366e-40
ACAP1	ENSG00000072818	0.591668	3.84493e-40
SLCO1A2	ENSG00000084453	-3.76885	1.16452e-40
ARHGEF25	ENSG00000240771	0.51261	3.97787e-40
RP1-78O14.1	ENSG00000257894	-1.41146	2.88905e-40
SEC14L1	ENSG00000129657	-0.570046	4.1817e-40
PIAS1	ENSG00000033800	-0.289671	4.19862e-40
SERTM1	ENSG00000180440	-2.38908	3.27468e-40
VEGFA	ENSG00000112715	-0.913123	5.33302e-40
PCOLCE	ENSG00000106333	0.629361	5.89281e-40
FUT8	ENSG00000033170	0.492664	6.21524e-40
IGFBP4	ENSG00000141753	0.78038	6.36762e-40
ADIPOR2	ENSG00000006831	-0.454244	5.94809e-40
PANK3	ENSG00000120137	-0.285401	6.01599e-40
PPOX	ENSG00000143224	0.4243	6.84526e-40
DACH1	ENSG00000276644	-0.983464	7.45719e-40
ATP13A1	ENSG00000105726	0.279904	6.96463e-40
DOCK6	ENSG00000130158	-0.507765	6.96051e-40
NRG3	ENSG00000185737	-1.75434	9.83677e-41
ATOH8	ENSG00000168874	-0.774086	7.30042e-40
TMEM246	ENSG00000165152	-0.582093	8.2496e-40
CRABP2	ENSG00000143320	1.77065	8.116e-40
GXYLT1	ENSG00000151233	-0.326303	8.61361e-40
SORT1	ENSG00000134243	-0.379152	8.39878e-40
PIK3CA	ENSG00000121879	-0.282526	8.48984e-40
DENND6A	ENSG00000174839	-0.329689	8.79675e-40
SPRY4	ENSG00000187678	-0.861618	8.71663e-40
NEIL1	ENSG00000140398	0.533124	9.65865e-40
LRRFIP1	ENSG00000124831	-0.342157	9.22395e-40
SH3RF1	ENSG00000154447	-0.467842	9.79746e-40
AHCY	ENSG00000101444	0.269829	9.65865e-40
IGFBP7	ENSG00000163453	0.58124	1.09574e-39
SLC15A3	ENSG00000110446	-0.455324	1.21055e-39
FAM160B2	ENSG00000158863	0.317067	1.21987e-39
SLAIN2	ENSG00000109171	-0.230678	1.33448e-39
PTPRJ	ENSG00000149177	-0.368865	1.33743e-39
COMMD2	ENSG00000114744	-0.304914	1.42867e-39
PKN2	ENSG00000065243	-0.273179	1.50329e-39
ERRFI1	ENSG00000116285	-0.849511	1.63e-39
MOAP1	ENSG00000165943	-0.333485	1.72469e-39
RAB17	ENSG00000124839	-0.544446	1.88412e-39
MBP	ENSG00000197971	-0.398809	1.84963e-39
LAMP3	ENSG00000078081	-0.854346	1.95051e-39
HPSE2	ENSG00000172987	1.57125	2.13369e-39
ZNF185	ENSG00000147394	-0.507775	2.16253e-39
RPL22L1	ENSG00000163584	0.559785	2.31399e-39
DIRAS1	ENSG00000176490	1.5458	7.49408e-40
WNT10A	ENSG00000135925	1.49629	1.00548e-39
HTRA1	ENSG00000166033	0.458049	2.25693e-39
NME1-NME2	ENSG00000243678	0.358327	2.27838e-39
APPL1	ENSG00000157500	-0.242548	2.28894e-39
KHDRBS2	ENSG00000112232	-1.24095	1.55211e-39
ADRA1A	ENSG00000120907	-1.66711	1.31855e-39
GSAP	ENSG00000186088	-0.440724	3.41267e-39
ABCC3	ENSG00000108846	0.900665	3.47466e-39
LSM14A	ENSG00000257103	-0.18712	3.38401e-39
FAM63B	ENSG00000128923	-0.411666	3.49626e-39
NR3C2	ENSG00000151623	-0.453898	3.87469e-39
GMPPA	ENSG00000144591	0.363419	3.93729e-39
SLAIN1	ENSG00000139737	-0.547021	4.09707e-39
NPR3	ENSG00000113389	-1.11484	4.08794e-39
FAM73A	ENSG00000180488	-0.31267	4.75937e-39
COL4A4	ENSG00000081052	-0.84132	5.40775e-39
TP53BP2	ENSG00000143514	-0.459834	5.43413e-39
RP11-482H16.1	ENSG00000271894	-1.16376	4.89845e-39
RPL17	ENSG00000265681	0.286517	7.06124e-39
APH1A	ENSG00000117362	-0.224492	6.9631e-39
VIPR1	ENSG00000114812	-1.81211	7.3904e-39
NEO1	ENSG00000067141	-0.531037	7.56093e-39
GYG2	ENSG00000056998	1.45832	5.25343e-39
TMOD3	ENSG00000138594	-0.350005	7.66237e-39
ERG	ENSG00000157554	-0.502147	8.0119e-39
SEMA3E	ENSG00000170381	-1.42538	8.78353e-39
HIRIP3	ENSG00000149929	-0.306229	9.44119e-39
CABLES1	ENSG00000134508	-0.574507	9.25367e-39
KBTBD2	ENSG00000170852	-0.324483	9.04081e-39
RECK	ENSG00000122707	-0.420397	9.34825e-39
SPTBN2	ENSG00000173898	0.981	1.04808e-38
ENTPD4	ENSG00000197217	0.323511	1.00689e-38
C10orf54	ENSG00000107738	-0.450951	1.04694e-38
RADIL	ENSG00000157927	-0.798365	1.04694e-38
SGSM3	ENSG00000100359	0.312867	1.094e-38
GREM1	ENSG00000166923	3.06414	1.13348e-38
TOLLIP	ENSG00000078902	-0.236719	1.2437e-38
CRELD2	ENSG00000184164	0.530635	1.32016e-38
FAIM2	ENSG00000135472	1.51362	1.30552e-38
TMEM100	ENSG00000166292	-1.66088	1.33359e-38
LOXL3	ENSG00000115318	0.49256	1.51817e-38
LAMC3	ENSG00000050555	-1.28272	1.43957e-38
KL	ENSG00000133116	-0.901167	1.57587e-38
FXYD6	ENSG00000137726	-0.605613	1.42716e-38
ATP8A1	ENSG00000124406	-0.547451	1.52827e-38
KIF13A	ENSG00000137177	-0.363104	1.51817e-38
GPR162	ENSG00000250510	0.748909	1.92542e-38
SEMA6A	ENSG00000092421	-1.00104	1.78287e-38
NUDT22	ENSG00000149761	0.373501	1.95616e-38
CTDSP2	ENSG00000175215	-0.248394	2e-38
C16orf45	ENSG00000166780	0.48081	2.07593e-38
ZBTB4	ENSG00000174282	-0.263786	2.06508e-38
FRYL	ENSG00000075539	-0.395531	2.08595e-38
FCHSD2	ENSG00000137478	-0.315974	2.17414e-38
EXOC5	ENSG00000070367	-0.222109	2.18014e-38
FAM189A2	ENSG00000135063	-0.740141	2.30131e-38
RPS2	ENSG00000140988	0.364415	2.34918e-38
APCDD1	ENSG00000154856	0.749508	2.27338e-38
PPP1R13B	ENSG00000088808	-0.341922	2.34721e-38
SHANK2	ENSG00000162105	-0.523471	2.57431e-38
MST1	ENSG00000173531	0.813755	2.57431e-38
ARHGAP18	ENSG00000146376	-0.544126	2.45139e-38
SELENBP1	ENSG00000143416	-0.498097	2.51724e-38
GNPTAB	ENSG00000111670	-0.295342	2.47386e-38
TNFSF10	ENSG00000121858	-0.838742	2.58171e-38
MFN2	ENSG00000116688	-0.219871	2.63399e-38
TGOLN2	ENSG00000152291	-0.276005	2.81602e-38
FAM107A	ENSG00000168309	-1.18063	2.78654e-38
HBEGF	ENSG00000113070	-1.25772	3.21232e-38
SEC61A1	ENSG00000058262	0.257762	3.64818e-38
CP	ENSG00000047457	1.90576	3.89938e-38
CES4A	ENSG00000172824	0.895766	4.89808e-38
KAT2A	ENSG00000108773	0.659752	4.77145e-38
ACKR4	ENSG00000129048	-1.01674	5.15557e-38
PDE1A	ENSG00000115252	0.87003	5.37854e-38
PTGES	ENSG00000148344	1.04781	5.25796e-38
CA4	ENSG00000167434	-2.02631	5.56235e-38
MEIS3	ENSG00000105419	0.742704	5.34604e-38
SLC4A11	ENSG00000088836	1.4546	3.91247e-38
SCEL	ENSG00000136155	-1.08446	5.37903e-38
KLF13	ENSG00000169926	-0.406636	5.37786e-38
PDLIM7	ENSG00000196923	0.584968	5.37854e-38
THBS3	ENSG00000169231	0.596119	5.83386e-38
INF2	ENSG00000203485	-0.35854	5.7498e-38
WBP1	ENSG00000239779	0.269364	6.39999e-38
PYCR1	ENSG00000183010	0.831944	7.43763e-38
CLEC11A	ENSG00000105472	0.806104	7.35874e-38
SNX9	ENSG00000130340	0.298578	6.7983e-38
PTPN12	ENSG00000127947	-0.361255	6.86587e-38
TNFRSF10B	ENSG00000120889	0.480602	7.02362e-38
RAB14	ENSG00000119396	-0.204309	7.38696e-38
BNIP2	ENSG00000140299	-0.214263	7.38696e-38
CHMP3	ENSG00000115561	-0.233468	7.58623e-38
PODNL1	ENSG00000132000	1.23245	5.04722e-38
ARAP3	ENSG00000120318	-0.473536	7.78277e-38
ADPRH	ENSG00000144843	-0.425194	8.2538e-38
PJA2	ENSG00000198961	-0.247411	8.2397e-38
ROBO4	ENSG00000154133	-0.734265	8.25975e-38
CD63	ENSG00000135404	0.234182	8.76764e-38
NADSYN1	ENSG00000172890	0.333792	8.71176e-38
PRRG4	ENSG00000135378	-0.530897	9.81424e-38
HDAC10	ENSG00000100429	0.360909	9.69709e-38
LINC00472	ENSG00000233237	-0.783202	9.96649e-38
CNOT8	ENSG00000155508	-0.302212	9.00194e-38
FAM204A	ENSG00000165669	-0.238039	1.02409e-37
POM121L9P	ENSG00000128262	1.48699	6.66086e-38
B3GNT9	ENSG00000237172	0.420659	1.18027e-37
DAB2IP	ENSG00000136848	-0.364968	1.08516e-37
RPS6KA2	ENSG00000071242	-0.439616	1.1232e-37
GBP4	ENSG00000162654	-1.17348	1.13969e-37
DERL3	ENSG00000099958	2.04379	1.28533e-37
SEL1L3	ENSG00000091490	0.564057	1.16371e-37
MAP4K3	ENSG00000011566	-0.322533	1.26368e-37
TTLL3	ENSG00000214021	0.481266	1.34678e-37
LINC00968	ENSG00000246430	-1.61378	1.18639e-37
MAMDC4	ENSG00000177943	0.876234	1.35151e-37
CD27	ENSG00000139193	1.34301	1.57259e-37
HIPK2	ENSG00000064393	-0.537155	1.4238e-37
B4GAT1	ENSG00000174684	-0.317348	1.54722e-37
GPC1	ENSG00000063660	0.615592	1.59992e-37
EHBP1	ENSG00000115504	-0.345015	1.70372e-37
NAT9	ENSG00000109065	0.324562	1.82372e-37
ANKRD65	ENSG00000235098	0.628554	1.92533e-37
TLR10	ENSG00000174123	1.39679	1.16729e-37
ACADVL	ENSG00000072778	0.42056	1.7988e-37
H2AFY2	ENSG00000099284	0.496842	2.01963e-37
ARHGAP44	ENSG00000006740	-0.514334	1.90436e-37
KIAA1755	ENSG00000149633	0.903406	2.05451e-37
GRASP	ENSG00000161835	-0.770788	2.06946e-37
PRDM11	ENSG00000019485	-0.440098	2.11603e-37
ENTPD1	ENSG00000138185	0.602617	2.12646e-37
PPIC	ENSG00000168938	0.509089	2.24124e-37
MZB1	ENSG00000170476	2.23074	2.43899e-37
RAPGEF1	ENSG00000107263	-0.293037	2.27989e-37
SNX24	ENSG00000064652	-0.45306	2.63252e-37
ZNF148	ENSG00000163848	-0.232285	2.34333e-37
EHD1	ENSG00000110047	-0.497952	2.47152e-37
TRPT1	ENSG00000149743	0.371864	3.05942e-37
PDE7B	ENSG00000171408	0.786959	3.40257e-37
ATP2A2	ENSG00000174437	0.379189	3.27904e-37
SNRNP70	ENSG00000104852	0.458888	3.22024e-37
PAQR5	ENSG00000137819	-0.762018	3.69128e-37
RPS19	ENSG00000105372	0.312544	3.48048e-37
ABI2	ENSG00000138443	-0.258408	3.40257e-37
CA2	ENSG00000104267	-1.10531	3.83379e-37
SPAG9	ENSG00000008294	-0.274161	3.67449e-37
SH3PXD2B	ENSG00000174705	0.665428	3.69128e-37
BDP1	ENSG00000145734	-0.315697	3.73847e-37
RP11-9E17.1	ENSG00000277534	0.89438	1.52834e-37
MKNK2	ENSG00000099875	-0.411391	3.90833e-37
CXCL14	ENSG00000145824	2.11891	4.5993e-37
ABCA3	ENSG00000167972	-0.915813	4.31762e-37
ANKRD36BP2	ENSG00000230006	2.07667	4.7637e-37
WNK1	ENSG00000060237	-0.333578	4.98898e-37
CPNE3	ENSG00000085719	-0.239094	4.92344e-37
RXFP1	ENSG00000171509	-1.5035	5.4247e-37
TMEM41B	ENSG00000166471	-0.339054	5.27819e-37
RASAL2	ENSG00000075391	-0.408102	5.15799e-37
DUSP8	ENSG00000184545	-1.02861	5.99385e-37
CD248	ENSG00000174807	0.774527	5.50581e-37
PLIN3	ENSG00000105355	0.330925	5.54944e-37
FER1L4	ENSG00000088340	2.17056	5.35026e-37
MAFF	ENSG00000185022	-0.798675	6.39023e-37
RAPGEF4	ENSG00000091428	-0.63897	6.83168e-37
AC124789.1	ENSG00000276170	-1.375	2.09133e-37
SPPL2B	ENSG00000005206	0.357096	6.83373e-37
TSPAN6	ENSG00000000003	0.399186	6.89293e-37
PYGM	ENSG00000068976	0.819993	7.80705e-37
CFLAR	ENSG00000003402	-0.327946	8.16019e-37
CLASP2	ENSG00000163539	-0.278087	8.58945e-37
MYL6B	ENSG00000196465	0.360993	1.00062e-36
PLIN4	ENSG00000167676	2.18334	1.17724e-36
ABCB6	ENSG00000115657	0.593137	1.27528e-36
CARD16	ENSG00000204397	-0.584324	1.28625e-36
AQP4	ENSG00000171885	-0.921046	1.19229e-36
PDS5B	ENSG00000083642	-0.248921	1.18197e-36
PPP1R15A	ENSG00000087074	-0.866974	1.20136e-36
TMEM184A	ENSG00000164855	0.992913	1.28431e-36
RHOD	ENSG00000173156	0.650313	1.33023e-36
PHLPP1	ENSG00000081913	-0.381698	1.47195e-36
FSTL1	ENSG00000163430	0.481365	1.4925e-36
ISM1	ENSG00000101230	1.1609	1.81495e-36
PCIF1	ENSG00000100982	-0.229248	1.62836e-36
TRAF5	ENSG00000082512	0.494763	1.77573e-36
TXLNA	ENSG00000084652	0.229307	1.64118e-36
CDC42BPB	ENSG00000198752	-0.256101	1.72925e-36
GALNT18	ENSG00000110328	-0.613493	1.7275e-36
TMPO	ENSG00000120802	-0.325125	1.82571e-36
URB1	ENSG00000142207	0.463006	1.90994e-36
SLC26A6	ENSG00000225697	0.528803	2.1393e-36
XPO4	ENSG00000132953	-0.364007	1.9247e-36
TXNDC16	ENSG00000087301	-0.371377	2.1647e-36
RS1	ENSG00000102104	-1.61973	8.58945e-37
LDLRAD3	ENSG00000179241	0.702208	2.49872e-36
BRSK1	ENSG00000160469	0.877166	1.2648e-36
TP53I13	ENSG00000167543	0.357029	2.41323e-36
IRS2	ENSG00000185950	-0.83646	2.63933e-36
PCED1A	ENSG00000132635	0.468487	2.74958e-36
KDR	ENSG00000128052	-0.662506	2.62021e-36
CCS	ENSG00000173992	0.304152	3.01072e-36
CLDN1	ENSG00000163347	1.44794	3.28007e-36
CXADR	ENSG00000154639	-0.58967	3.4067e-36
RLTPR	ENSG00000159753	0.683257	3.31191e-36
FAM136A	ENSG00000035141	0.303108	3.47902e-36
ADM2	ENSG00000128165	1.37377	1.5119e-36
KAT6B	ENSG00000156650	-0.344362	3.28382e-36
D4S234E	ENSG00000168824	1.61225	2.1647e-36
CAPNS1	ENSG00000126247	-0.202884	3.55385e-36
SNX30	ENSG00000148158	-0.411362	4.01025e-36
ACAP3	ENSG00000131584	0.405054	5.03249e-36
ESYT3	ENSG00000158220	-0.75418	5.39653e-36
RAB11A	ENSG00000103769	-0.273628	5.19127e-36
ABI3BP	ENSG00000154175	-0.565692	5.5697e-36
CLEC3B	ENSG00000163815	-0.884056	5.59268e-36
NDRG4	ENSG00000103034	-1.18794	6.32678e-36
CTDSPL2	ENSG00000137770	-0.230932	5.97134e-36
SMAD7	ENSG00000101665	-0.670094	5.97134e-36
RP11-383H13.1	ENSG00000235531	0.720252	6.81838e-36
AP3S1	ENSG00000177879	0.25743	6.65828e-36
RP11-255H23.2	ENSG00000233836	-0.669807	6.13396e-36
PPM1A	ENSG00000100614	-0.218153	6.65828e-36
PLAG1	ENSG00000181690	-0.906404	6.52997e-36
EML6	ENSG00000214595	1.07733	4.86306e-36
CSAD	ENSG00000139631	0.537428	7.8127e-36
PALD1	ENSG00000107719	-0.687462	7.55521e-36
MCUR1	ENSG00000050393	-0.401336	7.69151e-36
STX7	ENSG00000079950	-0.278465	7.37602e-36
NPNT	ENSG00000168743	-0.64662	7.63284e-36
N4BP2L1	ENSG00000139597	-0.371902	8.07709e-36
SLFN13	ENSG00000154760	0.639274	8.45872e-36
NME1	ENSG00000239672	0.593661	8.75413e-36
CMTM7	ENSG00000153551	0.478379	8.75413e-36
PIAS3	ENSG00000131788	0.291444	8.34532e-36
DOCK9	ENSG00000088387	-0.549984	8.269e-36
ADD1	ENSG00000087274	-0.195362	8.57484e-36
C20orf166-AS1	ENSG00000174403	1.62288	2.76747e-36
CD79B	ENSG00000007312	1.03743	1.1106e-35
PTPN4	ENSG00000088179	-0.298712	1.07072e-35
POSTN	ENSG00000133110	1.39108	1.09157e-35
STEAP3	ENSG00000115107	0.738255	1.10958e-35
VAMP2	ENSG00000220205	-0.300401	1.06874e-35
BTBD3	ENSG00000132640	-0.443979	1.09036e-35
ENTHD2	ENSG00000167302	0.358958	1.23587e-35
FENDRR	ENSG00000268388	-1.30965	1.23365e-35
ST6GALNAC1	ENSG00000070526	1.29822	1.35844e-35
SPOPL	ENSG00000144228	-0.251723	1.25087e-35
SUGP2	ENSG00000064607	0.326147	1.2473e-35
P4HTM	ENSG00000178467	0.277438	1.31712e-35
BHLHE22	ENSG00000180828	1.42312	9.44249e-36
TTC39C	ENSG00000168234	0.472365	1.62997e-35
ACAP2	ENSG00000114331	-0.226779	1.44237e-35
IL7R	ENSG00000168685	-1.12751	1.49659e-35
ROR1	ENSG00000185483	-0.617666	1.71086e-35
SLC2A12	ENSG00000146411	-0.838606	1.92921e-35
VAT1	ENSG00000108828	-0.350281	1.72017e-35
RASIP1	ENSG00000105538	-0.612541	1.80238e-35
ELP4	ENSG00000109911	-0.296344	2.06786e-35
P3H1	ENSG00000117385	0.368525	1.92921e-35
ALDH1A3	ENSG00000184254	1.17329	1.98019e-35
LONRF3	ENSG00000175556	-0.691524	2.30713e-35
GALNT5	ENSG00000136542	-0.775939	2.09193e-35
FGF7	ENSG00000140285	0.818774	2.38089e-35
GMFB	ENSG00000197045	-0.319353	2.61415e-35
TCTN1	ENSG00000204852	0.317063	2.75449e-35
CLEC14A	ENSG00000176435	-0.705231	2.61715e-35
CHRNB1	ENSG00000170175	0.488558	3.032e-35
LDB2	ENSG00000169744	-0.584168	2.66159e-35
EDA	ENSG00000158813	-0.708838	3.1891e-35
BDNF	ENSG00000176697	-1.52858	2.77462e-35
ATP2C1	ENSG00000017260	-0.221842	2.95591e-35
P4HB	ENSG00000185624	0.225839	3.49749e-35
MANF	ENSG00000145050	0.514553	3.53595e-35
EDA2R	ENSG00000131080	0.955472	3.79223e-35
TRPV2	ENSG00000187688	-0.379068	3.58575e-35
CCM2L	ENSG00000101331	-0.635581	4.12399e-35
KCTD3	ENSG00000136636	-0.4187	3.65801e-35
BAZ2A	ENSG00000076108	-0.271777	3.69936e-35
RAP1A	ENSG00000116473	-0.240229	3.71836e-35
PTK2	ENSG00000169398	-0.258917	3.82973e-35
ALG3	ENSG00000214160	0.303429	4.44512e-35
CNNM3	ENSG00000168763	-0.287888	4.20161e-35
AP1G2	ENSG00000213983	0.407064	4.30465e-35
ATAT1	ENSG00000137343	0.410043	4.79609e-35
ECHDC2	ENSG00000121310	0.3613	4.3547e-35
PTGES2	ENSG00000148334	0.31052	4.76585e-35
SUSD6	ENSG00000100647	-0.330258	4.44512e-35
RHOT1	ENSG00000126858	-0.267474	4.51438e-35
SHROOM2	ENSG00000146950	-0.61341	5.37644e-35
SLC1A4	ENSG00000115902	0.599132	5.18127e-35
USP54	ENSG00000166348	-0.458372	5.0401e-35
ADRA2A	ENSG00000150594	1.20523	6.90579e-35
IL6R	ENSG00000160712	-0.481384	5.91132e-35
FAM189A1	ENSG00000104059	-1.22421	5.3628e-35
SEC22C	ENSG00000093183	-0.245622	6.00709e-35
EMILIN1	ENSG00000138080	0.539721	6.46431e-35
TMEM156	ENSG00000121895	1.14143	3.97312e-35
NSUN5P1	ENSG00000223705	0.656382	7.19156e-35
MGAT3	ENSG00000128268	-0.843224	6.9221e-35
STAB1	ENSG00000010327	0.749477	6.88669e-35
RFC1	ENSG00000035928	-0.24466	6.9221e-35
GPR133	ENSG00000111452	-0.552008	7.40771e-35
HMG20B	ENSG00000064961	0.24766	7.97075e-35
SGCG	ENSG00000102683	-1.25352	7.11963e-35
NOVA2	ENSG00000104967	-0.640602	1.04959e-34
SULT2B1	ENSG00000088002	-1.11097	1.04697e-34
HECA	ENSG00000112406	-0.263263	9.91435e-35
MAPK8IP3	ENSG00000138834	0.337917	1.08482e-34
SRGAP2B	ENSG00000196369	-0.595524	1.13747e-34
PAG1	ENSG00000076641	-0.596033	1.0955e-34
CNNM4	ENSG00000158158	-0.372733	1.20009e-34
ATP8B4	ENSG00000104043	0.665917	1.29193e-34
XRN1	ENSG00000114127	-0.273871	1.27959e-34
CD93	ENSG00000125810	-0.570707	1.39434e-34
CLSTN3	ENSG00000139182	0.511714	1.32502e-34
PTPN11	ENSG00000179295	-0.215059	1.34441e-34
ADAM23	ENSG00000114948	1.17864	1.56473e-34
DAPK1	ENSG00000196730	-0.457321	1.41903e-34
MTURN	ENSG00000180354	-0.477696	1.42609e-34
FER	ENSG00000151422	-0.277835	1.59228e-34
SCG5	ENSG00000166922	1.80648	8.24747e-35
FLI1	ENSG00000151702	-0.386872	1.57776e-34
FDXR	ENSG00000161513	0.634336	1.877e-34
P3H4	ENSG00000141696	0.495151	1.89981e-34
CHRM3	ENSG00000133019	-1.29914	1.46989e-34
ARL5A	ENSG00000162980	-0.263018	1.73051e-34
HM13	ENSG00000101294	0.319448	1.71287e-34
MS4A15	ENSG00000166961	-1.77455	1.98917e-34
MXRA8	ENSG00000162576	0.467845	1.73459e-34
PAK2	ENSG00000180370	-0.194231	1.74622e-34
MTCH1	ENSG00000137409	-0.197997	1.82538e-34
MARVELD2	ENSG00000152939	-0.546988	2.14442e-34
MPP3	ENSG00000161647	-0.734242	2.16895e-34
SH3GL3	ENSG00000140600	-1.48597	1.19419e-34
NCOA2	ENSG00000140396	-0.270336	2.05389e-34
AMY2B	ENSG00000240038	0.550661	2.32669e-34
ABCC5	ENSG00000114770	0.507811	2.15121e-34
DERA	ENSG00000023697	-0.260427	2.2689e-34
MDM2	ENSG00000135679	0.459575	2.14255e-34
PAICS	ENSG00000128050	0.355522	2.32114e-34
PREX2	ENSG00000046889	-0.504494	2.44044e-34
SUGCT	ENSG00000175600	0.937062	9.37579e-35
MEOX1	ENSG00000005102	1.85775	2.6532e-34
EFHC1	ENSG00000096093	0.466812	2.74046e-34
ZC3H12C	ENSG00000149289	-0.501324	2.81876e-34
SNHG4	ENSG00000281398	0.781516	2.1855e-34
ZNF692	ENSG00000171163	0.556256	3.10278e-34
OSBPL3	ENSG00000070882	0.567449	2.87567e-34
CCND2	ENSG00000118971	0.514222	2.73681e-34
NHS	ENSG00000188158	0.738562	3.2989e-34
TMEM204	ENSG00000131634	-0.670824	2.91056e-34
MFI2	ENSG00000163975	0.913698	2.75201e-34
MC1R	ENSG00000258839	0.774638	3.18936e-34
APOL3	ENSG00000128284	-0.579538	2.96601e-34
NPC2	ENSG00000119655	0.456642	3.248e-34
SPAG4	ENSG00000061656	1.44626	2.86491e-34
KIAA2026	ENSG00000183354	-0.265538	3.30381e-34
HOPX	ENSG00000171476	-0.733146	3.41172e-34
CECR2	ENSG00000099954	-0.819002	4.02709e-34
TES	ENSG00000135269	-0.436543	3.40761e-34
BCL7B	ENSG00000106635	-0.23015	3.80732e-34
PIM2	ENSG00000102096	1.12746	3.90695e-34
DAK	ENSG00000149476	0.244034	4.1261e-34
PLTP	ENSG00000100979	0.752064	3.87665e-34
RCC1	ENSG00000180198	0.482073	4.49124e-34
RHBDD3	ENSG00000100263	0.407563	4.76437e-34
RPS27L	ENSG00000185088	0.43017	4.29308e-34
BDKRB2	ENSG00000168398	1.30399	5.21572e-34
PDCD6IP	ENSG00000170248	-0.197264	4.56414e-34
SHE	ENSG00000169291	-0.506062	4.57895e-34
RPL6	ENSG00000089009	0.226794	5.05545e-34
TMPRSS4	ENSG00000137648	2.47618	4.66834e-34
RAB13	ENSG00000143545	0.263112	5.11445e-34
CAMSAP2	ENSG00000118200	-0.268251	5.24779e-34
ADCY9	ENSG00000162104	-0.318249	5.27603e-34
UBR3	ENSG00000144357	-0.191707	5.73078e-34
AMT	ENSG00000145020	0.615313	7.03309e-34
SULT1A2	ENSG00000197165	-0.739143	6.7886e-34
RHPN1	ENSG00000158106	0.788289	7.10308e-34
LRRK1	ENSG00000154237	0.328265	6.63305e-34
SEMA3B	ENSG00000012171	-0.576694	6.60925e-34
FAM98A	ENSG00000119812	0.29499	6.78862e-34
ZBTB44	ENSG00000196323	-0.216468	6.52436e-34
AK1	ENSG00000106992	-0.380912	6.60925e-34
PHKG2	ENSG00000156873	0.287256	7.86891e-34
SLC19A3	ENSG00000135917	-1.02516	8.18385e-34
SRGAP2	ENSG00000266028	-0.351469	7.2816e-34
KIAA0355	ENSG00000166398	-0.400507	7.29876e-34
FERMT1	ENSG00000101311	0.990524	8.24353e-34
S1PR3	ENSG00000213694	0.907514	8.34488e-34
RNF207	ENSG00000158286	0.797338	9.35657e-34
PPP6C	ENSG00000119414	-0.190254	8.2591e-34
TMEM139	ENSG00000178826	-0.865136	1.02067e-33
CHML	ENSG00000203668	-0.522915	1.00274e-33
WDR77	ENSG00000116455	0.286176	9.37873e-34
PIP5K1B	ENSG00000107242	-0.61443	9.71147e-34
C5orf45	ENSG00000161010	0.3772	1.00429e-33
SRRM3	ENSG00000177679	1.10206	5.05545e-34
SECISBP2L	ENSG00000138593	-0.512312	9.66647e-34
TRIM32	ENSG00000119401	0.308681	1.06743e-33
HNF1B	ENSG00000275410	-0.645262	1.15921e-33
CLDN2	ENSG00000165376	2.17816	1.00429e-33
CLU	ENSG00000120885	0.698368	1.09276e-33
MEF2A	ENSG00000068305	-0.326136	1.07225e-33
FOXF1	ENSG00000103241	-1.01751	1.19547e-33
CXCL16	ENSG00000161921	-0.396737	1.11485e-33
FCRL5	ENSG00000143297	2.13915	1.33983e-33
WAC	ENSG00000095787	-0.178705	1.14973e-33
EPB41L2	ENSG00000079819	-0.357216	1.28834e-33
UFC1	ENSG00000143222	0.236195	1.33983e-33
UBQLN1	ENSG00000135018	-0.162984	1.36296e-33
PILRA	ENSG00000085514	-0.471559	1.57788e-33
EFR3A	ENSG00000132294	-0.212975	1.50676e-33
KIAA1191	ENSG00000122203	-0.167214	1.58059e-33
ABCB9	ENSG00000150967	0.596494	1.65913e-33
MTM1	ENSG00000171100	-0.29732	2.24737e-33
SOWAHC	ENSG00000198142	-0.51415	2.34562e-33
CD79A	ENSG00000105369	1.87891	2.54927e-33
CD2AP	ENSG00000198087	-0.287863	2.27411e-33
B3GAT3	ENSG00000149541	0.303525	2.47198e-33
CPT1C	ENSG00000169169	0.67471	2.6795e-33
PRRT2	ENSG00000167371	0.826863	2.70124e-33
KIAA1109	ENSG00000138688	-0.265357	2.54927e-33
PHYHIP	ENSG00000168490	1.30107	2.69348e-33
ZNF215	ENSG00000149054	1.39548	1.7774e-33
CRIM1	ENSG00000150938	-0.466252	2.86417e-33
EVPL	ENSG00000167880	-0.46511	3.06628e-33
MPPE1	ENSG00000154889	-0.338988	3.17174e-33
DTX3	ENSG00000178498	0.359763	3.22495e-33
ADARB2	ENSG00000185736	-1.53775	2.32966e-33
HERPUD2	ENSG00000122557	-0.261387	3.29515e-33
C1orf115	ENSG00000162817	-0.5499	3.3768e-33
GPM6B	ENSG00000046653	-0.652002	3.61066e-33
PCBP3	ENSG00000183570	1.0609	2.76122e-33
ZC3H7B	ENSG00000100403	-0.227063	3.4721e-33
GGTLC1	ENSG00000149435	-1.47098	4.20921e-33
GFOD1	ENSG00000145990	-0.579644	3.75891e-33
LYPLA2	ENSG00000011009	0.249975	3.70763e-33
ST7	ENSG00000004866	-0.242034	3.83652e-33
NGFR	ENSG00000064300	1.41635	4.40488e-33
RMND5A	ENSG00000153561	-0.246854	3.80297e-33
CACNG4	ENSG00000075461	-1.39085	4.58182e-33
ADIRF	ENSG00000148671	-0.628777	4.03376e-33
SERPINB6	ENSG00000124570	-0.321755	4.1809e-33
BAX	ENSG00000087088	0.339839	4.31116e-33
CELF2	ENSG00000048740	-0.291952	4.36311e-33
PPP1R14B	ENSG00000173457	0.35895	5.16236e-33
CREBBP	ENSG00000005339	-0.235371	4.68391e-33
ETS1	ENSG00000134954	-0.418671	4.8709e-33
TJP2	ENSG00000119139	-0.414548	4.86396e-33
GPRIN2	ENSG00000204175	-1.00845	5.85205e-33
TNFRSF17	ENSG00000048462	1.86598	4.12024e-33
LRRC57	ENSG00000180979	-0.274406	5.64057e-33
ARHGEF3	ENSG00000163947	-0.424588	5.16319e-33
RAB21	ENSG00000080371	-0.215448	5.2497e-33
C17orf62	ENSG00000178927	0.298031	5.28885e-33
UCHL5	ENSG00000116750	-0.210716	5.95729e-33
EFCAB14	ENSG00000159658	-0.16692	5.56816e-33
KAT5	ENSG00000172977	-0.186268	5.50647e-33
ETV5	ENSG00000244405	-0.678801	5.64057e-33
HTR2A	ENSG00000102468	1.46254	2.48947e-33
GUCY1A2	ENSG00000152402	-0.77476	5.91832e-33
SPON1	ENSG00000262655	0.581031	6.28895e-33
CDKN2B	ENSG00000147883	-0.881121	7.29732e-33
PPM1L	ENSG00000163590	-0.496004	7.4714e-33
COMMD3	ENSG00000148444	0.262455	7.37522e-33
LINC01314	ENSG00000259417	-1.5319	6.87767e-33
MFAP2	ENSG00000117122	0.812478	8.03474e-33
ETS2	ENSG00000157557	-0.487278	7.7147e-33
KANK3	ENSG00000186994	-0.582749	8.48869e-33
NAA40	ENSG00000110583	0.340018	8.72696e-33
POU2AF1	ENSG00000110777	1.85455	9.39361e-33
DNAH1	ENSG00000114841	0.502391	8.99376e-33
CPAMD8	ENSG00000160111	-0.733183	8.72696e-33
ARHGAP35	ENSG00000160007	-0.28756	8.60999e-33
EP300	ENSG00000100393	-0.229821	8.76706e-33
AHSA2	ENSG00000173209	0.4495	9.09202e-33
CALCOCO2	ENSG00000136436	-0.27493	9.08035e-33
RP11-363E7.4	ENSG00000260912	0.672668	1.11801e-32
LARP4B	ENSG00000107929	-0.215909	1.01177e-32
GPR116	ENSG00000069122	-0.449732	1.1006e-32
HIF1A	ENSG00000100644	0.418456	1.05463e-32
ARHGAP25	ENSG00000163219	-0.378733	1.1006e-32
KIAA0125	ENSG00000226777	1.92517	1.23897e-32
GNA13	ENSG00000120063	-0.312714	1.09382e-32
FUT1	ENSG00000174951	-0.854333	1.33776e-32
LIME1	ENSG00000203896	0.678507	1.34064e-32
GNB3	ENSG00000111664	1.06901	7.86568e-33
HEPH	ENSG00000089472	0.482809	1.19746e-32
LINC00607	ENSG00000235770	-0.881669	9.5712e-33
MTMR14	ENSG00000163719	-0.210712	1.26798e-32
GIMAP6	ENSG00000133561	-0.508542	1.26152e-32
BRI3	ENSG00000164713	-0.324456	1.27875e-32
KLF11	ENSG00000172059	-0.464362	1.33819e-32
CYSTM1	ENSG00000120306	-0.386538	1.32916e-32
TMX4	ENSG00000125827	-0.252881	1.35419e-32
ADAMTS16	ENSG00000145536	2.99943	9.67462e-33
EEF1G	ENSG00000254772	0.243286	1.58275e-32
EIF1	ENSG00000173812	-0.235186	1.57312e-32
PIGA	ENSG00000165195	-0.729592	1.69818e-32
GVINP1	ENSG00000254838	-0.720386	1.70385e-32
TBC1D9	ENSG00000109436	-0.310606	1.53905e-32
C6orf89	ENSG00000198663	-0.146464	1.63273e-32
WBP11	ENSG00000084463	-0.210757	1.65097e-32
CDK6	ENSG00000105810	-0.431311	1.70049e-32
PREX1	ENSG00000124126	-0.576088	1.68463e-32
TMEM138	ENSG00000149483	0.339343	1.86838e-32
TLR3	ENSG00000164342	-0.482894	1.92165e-32
ITGB4	ENSG00000132470	0.706778	1.77709e-32
ACTN4	ENSG00000130402	-0.309183	1.89091e-32
RPL3	ENSG00000100316	0.225304	2.05235e-32
GAPDH	ENSG00000111640	0.330318	2.02565e-32
PECAM1	ENSG00000261371	-0.447438	2.0329e-32
BICC1	ENSG00000122870	0.554405	2.04222e-32
ACADL	ENSG00000115361	-0.836378	2.40716e-32
CASZ1	ENSG00000130940	-0.576783	2.2858e-32
FKBP14	ENSG00000106080	0.362051	2.33095e-32
RSRP1	ENSG00000117616	0.612331	2.25343e-32
TMEM170A	ENSG00000166822	-0.273214	2.4168e-32
NEDD4	ENSG00000069869	-0.32453	2.43288e-32
SLC25A12	ENSG00000115840	0.309168	2.49278e-32
DAZAP2	ENSG00000183283	-0.19231	2.47282e-32
SLC25A24	ENSG00000085491	-0.30034	2.49892e-32
NRAS	ENSG00000213281	-0.234215	2.59184e-32
CA3	ENSG00000164879	1.58374	3.06582e-32
KDELR3	ENSG00000100196	0.599373	3.06582e-32
SCAMP5	ENSG00000198794	0.917928	3.28189e-32
ITSN2	ENSG00000198399	-0.230391	2.73978e-32
LRRC16A	ENSG00000079691	-0.525583	2.98195e-32
MTPN	ENSG00000105887	-0.197775	2.83012e-32
STC1	ENSG00000159167	-1.67118	3.39593e-32
KLF4	ENSG00000136826	-1.20435	2.8732e-32
DCTN1	ENSG00000204843	-0.192626	2.89348e-32
PHLPP2	ENSG00000040199	-0.417125	3.32272e-32
FAM174B	ENSG00000185442	-0.518022	3.15951e-32
WDR46	ENSG00000227057	0.256914	3.19556e-32
TAPT1	ENSG00000169762	-0.289687	3.25329e-32
MUC15	ENSG00000169550	-1.01507	3.80492e-32
HCAR1	ENSG00000196917	1.80964	2.15357e-32
DANCR	ENSG00000226950	0.437565	3.83655e-32
UBR2	ENSG00000024048	-0.19556	3.22393e-32
CDCA7L	ENSG00000164649	-0.519326	3.74937e-32
FBLIM1	ENSG00000162458	0.617806	3.31534e-32
LMCD1	ENSG00000071282	-0.685975	3.4707e-32
FURIN	ENSG00000140564	-0.327104	3.55893e-32
PRUNE2	ENSG00000106772	1.00739	3.78096e-32
TRABD	ENSG00000170638	0.342695	4.20656e-32
ATP11A	ENSG00000068650	-0.412392	3.87577e-32
TNFRSF18	ENSG00000186891	1.23452	2.12532e-32
H3F3B	ENSG00000132475	-0.287766	4.22916e-32
CRTAC1	ENSG00000095713	-1.35782	4.43754e-32
CCNY	ENSG00000108100	-0.262229	4.19446e-32
NKD1	ENSG00000140807	-0.604427	4.33262e-32
CHD6	ENSG00000124177	-0.224621	4.37273e-32
CPEB2	ENSG00000137449	-0.449387	4.75377e-32
NHLRC2	ENSG00000196865	-0.254532	4.57505e-32
RP11-133L19.3	ENSG00000273540	-1.68072	1.78339e-32
GNL3	ENSG00000163938	0.320533	4.6231e-32
PRRT1	ENSG00000204314	0.688906	3.44998e-32
TGFB2	ENSG00000092969	-0.66176	5.41189e-32
FAM46B	ENSG00000158246	-0.826456	6.21018e-32
MYO19	ENSG00000278259	0.352367	5.88555e-32
QTRTD1	ENSG00000151576	-0.29017	5.87071e-32
KRT17	ENSG00000128422	2.54494	6.93242e-32
ZNF597	ENSG00000167981	-0.450707	7.00282e-32
PCDH7	ENSG00000169851	0.870702	6.60937e-32
CSDE1	ENSG00000009307	-0.164242	6.42313e-32
RB1	ENSG00000139687	-0.242521	6.02981e-32
SDCBP	ENSG00000137575	-0.247409	6.25241e-32
NARF	ENSG00000141562	0.325746	6.38308e-32
SH2D4A	ENSG00000104611	-0.556948	7.12245e-32
HN1L	ENSG00000206053	0.289199	6.39547e-32
BMP1	ENSG00000168487	0.61013	6.58006e-32
EFNA1	ENSG00000169242	-0.511015	6.46484e-32
LRP3	ENSG00000130881	0.366426	7.50119e-32
CCDC57	ENSG00000176155	0.344219	7.19729e-32
ICAM2	ENSG00000108622	-0.466345	6.78921e-32
DENND1B	ENSG00000213047	-0.319106	7.97928e-32
SDK2	ENSG00000069188	0.838896	8.60687e-32
NHSL1	ENSG00000135540	-0.514279	7.57234e-32
SCAF11	ENSG00000139218	-0.175117	7.50079e-32
MTMR12	ENSG00000150712	-0.248404	7.95155e-32
HYAL2	ENSG00000068001	-0.648938	8.37108e-32
RABGAP1L	ENSG00000152061	-0.352308	8.34682e-32
ADAMTSL3	ENSG00000156218	-0.690243	9.30079e-32
SLC2A3	ENSG00000059804	-0.887625	9.23188e-32
GAMT	ENSG00000130005	0.502363	1.09561e-31
TSPAN7	ENSG00000156298	-0.48913	9.3605e-32
BRAF	ENSG00000157764	-0.244829	9.72137e-32
B4GALT7	ENSG00000027847	0.281637	1.08995e-31
CUBN	ENSG00000107611	0.669758	1.13981e-31
MAP4	ENSG00000047849	-0.211896	1.02966e-31
ETF1	ENSG00000120705	-0.237025	1.02983e-31
MMP16	ENSG00000156103	1.2645	1.15319e-31
UBE3A	ENSG00000114062	-0.159478	1.06676e-31
MFSD2A	ENSG00000168389	-0.785287	1.15766e-31
DSEL	ENSG00000171451	-0.459091	1.23949e-31
MFSD6	ENSG00000151690	-0.384613	1.15086e-31
KCNS3	ENSG00000170745	-0.603305	1.23385e-31
H2AFV	ENSG00000105968	-0.179287	1.16965e-31
SPRED2	ENSG00000198369	-0.360308	1.17913e-31
STAG1	ENSG00000118007	-0.191594	1.21015e-31
ABCA7	ENSG00000064687	0.604124	1.36506e-31
COQ4	ENSG00000167113	0.265742	1.33571e-31
C7	ENSG00000112936	0.906325	1.42172e-31
CYHR1	ENSG00000187954	0.244386	1.41526e-31
SP2	ENSG00000167182	-0.283828	1.49312e-31
SVIP	ENSG00000198168	-0.390899	1.66641e-31
NCOA1	ENSG00000084676	-0.219225	1.45907e-31
IGSF3	ENSG00000143061	-0.503826	1.60189e-31
FBXO44	ENSG00000132879	0.374629	1.79121e-31
ANKRD50	ENSG00000151458	-0.427982	1.57468e-31
DENND4C	ENSG00000137145	-0.300301	1.57428e-31
RUVBL1	ENSG00000175792	0.330596	1.71806e-31
PTCHD4	ENSG00000244694	1.31407	1.4367e-31
FBXO21	ENSG00000135108	-0.317184	1.64297e-31
TNFRSF13C	ENSG00000159958	1.85111	1.4196e-31
COL10A1	ENSG00000123500	2.08561	1.83791e-31
SP4	ENSG00000105866	-0.377994	2.16192e-31
HOMER1	ENSG00000152413	-0.95651	2.26682e-31
NOTCH4	ENSG00000204301	-0.683087	1.9195e-31
ALDH4A1	ENSG00000159423	0.423635	2.17587e-31
DIP2B	ENSG00000066084	-0.245063	2.01656e-31
HIP1	ENSG00000127946	-0.368029	2.16988e-31
ARHGAP12	ENSG00000165322	-0.318396	2.27954e-31
AC007743.1	ENSG00000233251	-0.794264	2.7588e-31
SEMA6B	ENSG00000167680	0.953705	2.86268e-31
DMXL1	ENSG00000172869	-0.236662	2.5497e-31
FBLN1	ENSG00000077942	0.663517	2.85563e-31
PARP12	ENSG00000059378	-0.340947	2.67952e-31
RP11-33E12.2	ENSG00000280099	-0.812966	2.64566e-31
GCNT2	ENSG00000111846	-0.48129	3.21854e-31
LRP6	ENSG00000070018	-0.348122	2.98096e-31
PAPLN	ENSG00000100767	0.632618	3.29226e-31
SPRED1	ENSG00000166068	-0.34972	3.1858e-31
COBLL1	ENSG00000082438	-0.38232	3.39903e-31
TRIM33	ENSG00000197323	-0.214007	3.53369e-31
FAM20C	ENSG00000177706	0.61976	3.73847e-31
PIF1	ENSG00000140451	0.894746	2.33067e-31
MGAT2	ENSG00000168282	0.29519	3.99468e-31
CTNNBL1	ENSG00000132792	-0.228305	4.04704e-31
CXorf38	ENSG00000185753	-0.254305	4.26566e-31
SP100	ENSG00000067066	-0.270269	3.97337e-31
C4B	ENSG00000224389	1.16799	4.10116e-31
PFN2	ENSG00000070087	0.496515	4.39069e-31
MAOA	ENSG00000189221	-0.549255	4.21006e-31
SLC9A3R2	ENSG00000065054	-0.625753	4.23286e-31
GALNT1	ENSG00000141429	0.24942	4.39069e-31
B3GNT3	ENSG00000179913	2.01861	3.02745e-31
SIX5	ENSG00000177045	0.32055	5.20665e-31
EPHA10	ENSG00000183317	1.2816	2.24038e-31
OSR2	ENSG00000164920	1.36772	5.048e-31
BCAP29	ENSG00000075790	-0.220321	4.6102e-31
MFNG	ENSG00000100060	-0.336499	4.73921e-31
DDB2	ENSG00000134574	0.46413	5.11414e-31
GPX3	ENSG00000211445	-0.71131	5.32345e-31
MSI2	ENSG00000153944	0.384731	5.15086e-31
SMURF2	ENSG00000108854	-0.387574	4.9525e-31
DALRD3	ENSG00000178149	0.292679	5.73497e-31
ZNF521	ENSG00000198795	0.48616	5.37088e-31
ZNF385B	ENSG00000144331	-0.833322	6.09942e-31
SNAP25	ENSG00000132639	1.4874	5.34581e-31
CHID1	ENSG00000177830	0.236909	5.48271e-31
RP2	ENSG00000102218	-0.287182	5.92352e-31
L3MBTL1	ENSG00000185513	0.39047	6.82864e-31
UQCC2	ENSG00000137288	0.352697	6.59221e-31
IDH1	ENSG00000138413	0.353994	6.03013e-31
ZDHHC13	ENSG00000177054	0.33006	7.27481e-31
RHOT2	ENSG00000140983	0.292396	6.48287e-31
SLC16A2	ENSG00000147100	0.431922	7.31414e-31
IGKV1-39	ENSG00000242371	2.50153	7.53603e-31
UPK3B	ENSG00000243566	-1.69148	7.93946e-31
GNA11	ENSG00000088256	-0.248363	7.4501e-31
PGF	ENSG00000119630	1.00019	9.50979e-31
RHOB	ENSG00000143878	-0.756507	8.76058e-31
DPAGT1	ENSG00000172269	0.295552	9.23444e-31
RET	ENSG00000165731	1.09	7.91618e-31
KNTC1	ENSG00000184445	0.504508	1.1063e-30
MFSD10	ENSG00000109736	0.293078	9.52527e-31
B3GNTL1	ENSG00000175711	0.546261	1.09329e-30
TMEM182	ENSG00000170417	0.476081	9.93191e-31
DZIP3	ENSG00000198919	0.35725	1.10675e-30
APP	ENSG00000142192	-0.291994	1.11214e-30
SULF1	ENSG00000137573	0.955499	1.0878e-30
RGMA	ENSG00000182175	0.854115	1.36071e-30
C18orf8	ENSG00000141452	-0.243222	1.25206e-30
IGFLR1	ENSG00000126246	0.412747	1.40569e-30
FRAS1	ENSG00000138759	-0.900543	1.20345e-30
VAMP4	ENSG00000117533	-0.257799	1.25189e-30
ETV1	ENSG00000006468	-0.45653	1.19229e-30
CHPF2	ENSG00000033100	0.249657	1.20358e-30
EEF1B2	ENSG00000114942	0.250539	1.28979e-30
TAOK2	ENSG00000149930	-0.209726	1.32454e-30
LATS1	ENSG00000131023	-0.196981	1.37065e-30
RP5-1092A3.4	ENSG00000270605	1.04443	7.28775e-31
C1orf122	ENSG00000197982	0.364705	1.74683e-30
ADAM12	ENSG00000148848	1.37348	1.78547e-30
PGM1	ENSG00000079739	-0.506537	1.53442e-30
D2HGDH	ENSG00000180902	0.528423	1.89453e-30
KRT5	ENSG00000186081	3.09584	2.02328e-30
WASF2	ENSG00000158195	-0.232618	1.71149e-30
SFXN1	ENSG00000164466	0.300532	1.94178e-30
ARID4A	ENSG00000032219	-0.309036	1.81908e-30
GMFG	ENSG00000130755	-0.315306	1.80687e-30
KDM3B	ENSG00000120733	-0.17858	1.75806e-30
LUC7L	ENSG00000007392	0.33466	1.84284e-30
ADARB1	ENSG00000197381	-0.407226	1.80687e-30
BCL2L13	ENSG00000099968	-0.213062	1.8259e-30
PDCL	ENSG00000136940	-0.267527	2.02107e-30
ALG1	ENSG00000033011	0.283365	2.1393e-30
SYNPO2	ENSG00000172403	0.967712	1.92465e-30
ASH2L	ENSG00000129691	-0.182756	1.94313e-30
FOXP3	ENSG00000049768	1.23064	1.44944e-30
RSF1	ENSG00000048649	-0.204973	2.05183e-30
NIPBL	ENSG00000164190	-0.228521	2.06842e-30
CACNA1G	ENSG00000006283	1.54395	1.22936e-30
FRMD3	ENSG00000172159	-0.640768	2.66721e-30
GAS7	ENSG00000007237	0.446388	2.28016e-30
IMPDH2	ENSG00000178035	0.282084	2.35413e-30
FBXO31	ENSG00000103264	0.371402	2.44861e-30
IFI27	ENSG00000165949	-0.863465	2.44192e-30
IHH	ENSG00000163501	-1.4555	1.51884e-30
YWHAE	ENSG00000108953	-0.160087	2.62374e-30
FAM198B	ENSG00000164125	0.652173	2.66731e-30
SSTR1	ENSG00000139874	-1.25151	3.31659e-30
FAIM	ENSG00000158234	0.36988	3.34358e-30
AEN	ENSG00000181026	0.506119	3.00076e-30
LRRN4CL	ENSG00000177363	0.975881	3.05609e-30
SFXN4	ENSG00000183605	0.406698	3.43782e-30
DLL4	ENSG00000128917	-0.97726	3.03366e-30
EPHA3	ENSG00000044524	0.976367	3.43871e-30
GIMAP8	ENSG00000171115	-0.647269	2.99375e-30
SCPEP1	ENSG00000121064	0.375623	3.10907e-30
FBXO25	ENSG00000147364	-0.294767	3.31968e-30
ST8SIA6	ENSG00000148488	-1.00321	3.8108e-30
VGLL3	ENSG00000206538	-0.611577	3.50366e-30
NCS1	ENSG00000107130	0.697349	3.99824e-30
FCGR3A	ENSG00000203747	-0.718197	3.57775e-30
CAMTA1	ENSG00000171735	-0.346217	4.01869e-30
RAC1	ENSG00000136238	-0.17297	3.72537e-30
TLK2	ENSG00000146872	-0.186887	3.79504e-30
SLC52A1	ENSG00000132517	1.21392	2.38144e-30
SOX13	ENSG00000143842	-0.429997	3.95191e-30
IGFBP2	ENSG00000115457	0.900476	3.97028e-30
AKTIP	ENSG00000166971	-0.25362	4.20916e-30
MIR4697HG	ENSG00000280237	0.990687	4.95067e-30
FLT1	ENSG00000102755	-0.509547	4.0062e-30
NSMF	ENSG00000165802	0.360326	4.43539e-30
ETNK2	ENSG00000143845	0.475271	4.94852e-30
MYOM1	ENSG00000101605	0.808887	5.33821e-30
CD180	ENSG00000134061	0.957298	5.54415e-30
FAM213A	ENSG00000122378	0.44655	4.57877e-30
GCNT3	ENSG00000140297	1.83225	2.56152e-30
RP11-355F16.1	ENSG00000270571	1.49194	2.80591e-30
MEDAG	ENSG00000102802	1.56542	5.79185e-30
GPATCH8	ENSG00000186566	-0.185713	4.75471e-30
CRACR2B	ENSG00000177685	0.607636	5.8367e-30
RP11-504P24.8	ENSG00000272645	0.527941	5.89384e-30
PPP2R3B	ENSG00000167393	0.392413	6.19543e-30
SYT15	ENSG00000277758	-1.10011	6.16e-30
TBC1D15	ENSG00000121749	-0.215771	5.40787e-30
RORA	ENSG00000069667	-0.412229	5.62839e-30
ISYNA1	ENSG00000105655	0.443517	6.5151e-30
PPAT	ENSG00000128059	0.378861	7.36533e-30
SULT1C4	ENSG00000198075	-0.599057	6.98608e-30
DNPH1	ENSG00000112667	0.443152	7.38283e-30
WWP1	ENSG00000123124	-0.264119	6.66916e-30
GPT2	ENSG00000166123	0.696492	9.10154e-30
AJUBA	ENSG00000129474	-0.496261	8.16772e-30
MCL1	ENSG00000143384	-0.37765	8.28861e-30
MMP14	ENSG00000157227	0.496303	7.90808e-30
SLC35A1	ENSG00000164414	-0.256	8.05322e-30
TMIE	ENSG00000181585	-0.800967	4.21374e-30
VAMP5	ENSG00000168899	-0.415538	8.26602e-30
SELPLG	ENSG00000110876	-0.422293	8.48001e-30
GABBR1	ENSG00000204681	0.483143	9.16399e-30
TRIM24	ENSG00000122779	-0.317017	9.13742e-30
PLXDC1	ENSG00000161381	0.594329	9.6521e-30
NIPAL3	ENSG00000001461	-0.337488	8.83404e-30
PARD3B	ENSG00000116117	-0.31426	9.36202e-30
PRDM16	ENSG00000142611	-0.502278	1.10453e-29
BTN3A3	ENSG00000111801	-0.461175	9.34616e-30
SLC2A11	ENSG00000133460	0.420791	1.18191e-29
CCDC136	ENSG00000128596	0.734313	7.32513e-30
EYA2	ENSG00000064655	1.10175	1.20709e-29
P2RX5	ENSG00000083454	1.20085	8.98358e-30
MAML3	ENSG00000196782	-0.429526	1.12728e-29
FBXW5	ENSG00000159069	0.247387	1.02244e-29
LDHB	ENSG00000111716	0.309674	1.04974e-29
COBL	ENSG00000106078	-0.487264	1.07611e-29
A4GALT	ENSG00000128274	0.565904	1.17157e-29
HELLS	ENSG00000119969	0.691368	1.20289e-29
ZDHHC14	ENSG00000175048	-0.493477	1.30699e-29
CTNNAL1	ENSG00000119326	-0.634099	1.10725e-29
IKZF5	ENSG00000095574	-0.228553	1.23644e-29
ADAM28	ENSG00000042980	0.860635	1.49202e-29
TXNDC5	ENSG00000239264	0.775747	1.27964e-29
PSD	ENSG00000059915	0.929233	9.89142e-30
RC3H2	ENSG00000056586	-0.2241	1.23627e-29
TSPAN18	ENSG00000157570	-0.569653	1.2722e-29
NECAP2	ENSG00000157191	-0.208713	1.2649e-29
GLTSCR1L	ENSG00000112624	-0.228676	1.31828e-29
NFKBIA	ENSG00000100906	-0.702484	1.33115e-29
SLC5A6	ENSG00000138074	0.371153	1.51856e-29
MYL12B	ENSG00000118680	-0.206999	1.37448e-29
IRAK1	ENSG00000184216	0.240187	1.30972e-29
MICAL1	ENSG00000135596	0.33024	1.33364e-29
INSC	ENSG00000188487	-1.44107	7.62683e-30
MGLL	ENSG00000074416	-0.39076	1.36757e-29
DCTN4	ENSG00000132912	-0.21285	1.36816e-29
CITED2	ENSG00000164442	-0.670378	1.37578e-29
PRF1	ENSG00000180644	-1.02041	1.57393e-29
SGSM2	ENSG00000141258	0.313516	1.40218e-29
RPLP1	ENSG00000137818	0.244518	1.57824e-29
BNC2	ENSG00000173068	0.511711	1.63284e-29
BFAR	ENSG00000103429	-0.216576	1.49088e-29
FAM13C	ENSG00000148541	0.508056	1.62506e-29
CCDC14	ENSG00000175455	0.290877	1.61509e-29
ELL3	ENSG00000128886	0.694123	1.55243e-29
SF3A1	ENSG00000099995	-0.183142	1.58746e-29
CLEC1A	ENSG00000150048	-0.578462	1.91847e-29
DFNB31	ENSG00000095397	0.637549	2.01647e-29
SPN	ENSG00000197471	-0.586056	1.69906e-29
SYT15	ENSG00000204176	-0.87818	1.96412e-29
FCRLA	ENSG00000132185	1.8918	1.47378e-29
QDPR	ENSG00000151552	-0.37193	1.9547e-29
TMEM123	ENSG00000152558	-0.24382	1.84921e-29
PPP6R3	ENSG00000110075	-0.163352	1.83035e-29
ITGAV	ENSG00000138448	0.315521	1.88274e-29
PNMA1	ENSG00000176903	0.296677	1.9297e-29
EPS8L2	ENSG00000177106	-0.404816	1.92915e-29
IGSF9B	ENSG00000080854	1.08728	1.7738e-29
HEY1	ENSG00000164683	-1.06934	2.25971e-29
RP11-594N15.3	ENSG00000260398	-0.960605	7.52903e-30
MTSS1	ENSG00000170873	-0.521268	2.01426e-29
FASTK	ENSG00000164896	0.237006	2.17152e-29
NTN1	ENSG00000065320	0.712289	2.32039e-29
IRX2	ENSG00000170561	-0.581275	2.59169e-29
DPY19L4	ENSG00000156162	-0.228702	2.46161e-29
EXOC3L1	ENSG00000179044	-0.701872	2.98028e-29
ANGPTL7	ENSG00000171819	-1.63885	1.76854e-29
CD24	ENSG00000272398	0.982945	2.46683e-29
ABLIM1	ENSG00000099204	-0.390826	2.64091e-29
IFT20	ENSG00000109083	0.258745	3.00094e-29
VEPH1	ENSG00000197415	-0.70917	2.7891e-29
TRAPPC10	ENSG00000160218	-0.226994	2.65487e-29
RALGAPB	ENSG00000170471	-0.155944	2.66097e-29
C3	ENSG00000125730	0.587528	3.02743e-29
SENP2	ENSG00000163904	-0.19872	2.78412e-29
DUS1L	ENSG00000169718	0.232002	2.76437e-29
MS4A1	ENSG00000156738	2.01371	3.43945e-29
CETN2	ENSG00000147400	0.367879	2.89696e-29
NANS	ENSG00000095380	0.314239	3.03407e-29
FLNC	ENSG00000128591	1.08201	3.02478e-29
B4GALT2	ENSG00000117411	0.328962	3.28078e-29
BTNL8	ENSG00000113303	-1.76132	1.83301e-29
GREM2	ENSG00000180875	1.0364	3.93747e-29
SSBP4	ENSG00000130511	0.350784	3.58765e-29
PLCH2	ENSG00000149527	1.43322	3.8896e-29
TMEM79	ENSG00000163472	0.482219	3.88647e-29
DUSP6	ENSG00000139318	-0.780333	3.3205e-29
DAG1	ENSG00000173402	-0.237917	3.44734e-29
STAT2	ENSG00000170581	0.322399	3.44734e-29
TMEM2	ENSG00000135048	-0.672636	3.88647e-29
UBXN11	ENSG00000158062	0.516457	4.13671e-29
PFKFB2	ENSG00000123836	-0.46549	3.99548e-29
GLS2	ENSG00000135423	0.624832	4.13196e-29
TTL	ENSG00000114999	-0.301208	3.95145e-29
TOX2	ENSG00000124191	-0.714667	4.89209e-29
CTTNBP2NL	ENSG00000143079	-0.354167	4.03798e-29
HSD11B1L	ENSG00000167733	0.441649	4.21978e-29
KMT2C	ENSG00000055609	-0.237687	4.13196e-29
DBN1	ENSG00000113758	0.345112	4.35483e-29
TAL1	ENSG00000162367	-0.597937	5.00394e-29
TNFRSF21	ENSG00000146072	0.506858	4.37053e-29
JADE3	ENSG00000102221	-0.328832	5.36016e-29
IFT172	ENSG00000138002	0.337126	4.95585e-29
XIAP	ENSG00000101966	-0.23566	4.67018e-29
RCSD1	ENSG00000198771	-0.493906	4.70751e-29
MYO16	ENSG00000041515	1.29459	2.73536e-29
MAGI1	ENSG00000151276	-0.354017	4.89209e-29
ANK2	ENSG00000145362	0.676414	5.12051e-29
AOC3	ENSG00000131471	-0.377373	5.28854e-29
CD55	ENSG00000196352	-0.688208	5.31441e-29
ADAM33	ENSG00000149451	0.857269	6.11949e-29
FNBP1L	ENSG00000137942	-0.380829	5.43659e-29
GADD45B	ENSG00000099860	-0.826039	5.53197e-29
BAG5	ENSG00000166170	-0.195295	5.45631e-29
RMDN3	ENSG00000137824	-0.364567	5.45302e-29
CHKB	ENSG00000100288	0.40276	5.85142e-29
TCF25	ENSG00000141002	0.150866	5.48451e-29
GAS6-AS1	ENSG00000233695	1.05488	6.68469e-29
SIPA1	ENSG00000213445	-0.282319	5.75068e-29
RPS8	ENSG00000142937	0.242077	6.27023e-29
SLC25A10	ENSG00000183048	0.465524	7.3147e-29
PRDX2	ENSG00000167815	0.24086	5.93158e-29
NCBP2	ENSG00000114503	0.161371	6.09669e-29
SLC7A7	ENSG00000155465	-0.433819	6.41269e-29
PAFAH1B1	ENSG00000007168	-0.160682	6.45222e-29
HELZ	ENSG00000198265	-0.203067	6.36493e-29
WNT9A	ENSG00000143816	-0.829429	8.11709e-29
FOXN2	ENSG00000170802	-0.299941	7.37825e-29
ADIPOR1	ENSG00000159346	-0.19382	6.87866e-29
SIPA1L3	ENSG00000105738	-0.272457	7.33041e-29
ELMO1	ENSG00000155849	-0.335283	7.16253e-29
B2M	ENSG00000166710	-0.355287	8.69291e-29
CPEB4	ENSG00000113742	-0.340353	7.48603e-29
DFNA5	ENSG00000105928	0.739051	9.23044e-29
CHPF	ENSG00000123989	0.42813	7.89008e-29
RP11-166D19.1	ENSG00000255248	0.5897	8.88012e-29
IGKC	ENSG00000211592	2.21581	8.9776e-29
TIE1	ENSG00000066056	-0.511667	7.97399e-29
ITCH	ENSG00000078747	-0.155954	8.10951e-29
GSS	ENSG00000100983	0.20113	8.62922e-29
CYS1	ENSG00000205795	-0.791573	1.02566e-28
2021-09-01	ENSG00000180096	0.482051	1.02122e-28
HLA-DOB	ENSG00000241106	0.862598	1.05637e-28
FAM109A	ENSG00000198324	-0.426182	1.00084e-28
NUMBL	ENSG00000105245	0.415129	9.77035e-29
C10orf76	ENSG00000120029	-0.177437	8.99091e-29
TNC	ENSG00000041982	0.990888	9.09785e-29
PHLDA2	ENSG00000181649	1.00187	7.50862e-29
ESRP1	ENSG00000104413	-0.383008	9.77035e-29
RSBN1	ENSG00000081019	-0.219237	9.81263e-29
SNAI2	ENSG00000019549	0.704572	1.0525e-28
SORCS2	ENSG00000184985	0.774056	1.08447e-28
PROSER2	ENSG00000148426	-0.486212	1.18985e-28
CCDC80	ENSG00000091986	0.95371	1.01849e-28
GABPA	ENSG00000154727	-0.235298	1.04469e-28
NMUR1	ENSG00000171596	-0.899357	1.29277e-28
NRP1	ENSG00000099250	-0.297657	1.09255e-28
VWA1	ENSG00000179403	0.47686	1.07958e-28
TRMT1	ENSG00000104907	0.320482	1.21971e-28
R3HDM2	ENSG00000179912	-0.219488	1.11934e-28
MAFK	ENSG00000198517	-0.362201	1.12404e-28
KCTD16	ENSG00000183775	-1.22097	1.24787e-28
RASSF5	ENSG00000266094	-0.30399	1.13675e-28
NCOR1	ENSG00000141027	-0.178855	1.15565e-28
ITGA1	ENSG00000213949	-0.41577	1.19936e-28
TSPAN9	ENSG00000011105	-0.304928	1.16214e-28
KATNAL2	ENSG00000167216	0.7302	1.16347e-28
DLG2	ENSG00000150672	0.831292	1.54746e-28
GPBP1L1	ENSG00000159592	-0.169417	1.22645e-28
DCC	ENSG00000187323	-1.5187	1.48751e-28
EVA1A	ENSG00000115363	-0.557065	1.481e-28
CALCRL	ENSG00000064989	-0.785827	1.28163e-28
GJB2	ENSG00000165474	1.73359	1.14719e-28
CEP83	ENSG00000173588	0.381063	1.63024e-28
CASP1	ENSG00000137752	-0.356515	1.31716e-28
IFT27	ENSG00000100360	0.352029	1.50229e-28
MSTO1	ENSG00000125459	0.339443	1.55025e-28
LDLRAD4	ENSG00000168675	0.405284	1.42999e-28
IRF4	ENSG00000137265	1.28758	1.88795e-28
ALCAM	ENSG00000170017	-0.447602	1.56416e-28
SLN	ENSG00000170290	2.63663	1.43065e-28
GRPEL2	ENSG00000164284	-0.359307	1.95953e-28
TRPC3	ENSG00000138741	-0.895974	1.65529e-28
VKORC1L1	ENSG00000196715	-0.283604	1.77524e-28
RBM38	ENSG00000132819	0.375174	1.97172e-28
SUPT7L	ENSG00000119760	0.198155	1.81093e-28
IGKV1-5	ENSG00000243466	2.28209	1.97922e-28
WBP2	ENSG00000132471	-0.221355	1.89522e-28
POLDIP3	ENSG00000100227	-0.199156	1.89293e-28
DDX26B	ENSG00000165359	0.33454	2.30919e-28
ELF1	ENSG00000120690	-0.238715	1.96369e-28
CXCL13	ENSG00000156234	3.06762	2.17807e-28
RDH5	ENSG00000135437	1.0114	1.93011e-28
APBB3	ENSG00000113108	0.414608	2.4796e-28
CFL2	ENSG00000165410	-0.356097	2.18895e-28
DPP6	ENSG00000130226	-1.88313	2.33395e-28
SLC26A2	ENSG00000155850	-0.602492	2.28924e-28
DCAF7	ENSG00000136485	-0.188551	2.32134e-28
PTPN7	ENSG00000143851	0.454871	2.78887e-28
TMEM147-AS1	ENSG00000236144	0.485613	3.05322e-28
NOS2	ENSG00000007171	-1.51961	2.69352e-28
CHPT1	ENSG00000111666	-0.424712	2.59076e-28
RNASEH2C	ENSG00000172922	0.335662	2.83435e-28
LINC00961	ENSG00000235387	-0.983398	2.96998e-28
COL24A1	ENSG00000171502	1.08111	2.95387e-28
KCNA2	ENSG00000177301	1.01367	2.25207e-28
ZNF106	ENSG00000103994	-0.295667	2.71328e-28
PLXNB1	ENSG00000164050	0.302091	2.81859e-28
CDC42	ENSG00000070831	-0.163459	2.95104e-28
FAM198A	ENSG00000144649	0.736151	3.66834e-28
AMOTL2	ENSG00000114019	-0.611407	2.90941e-28
FMNL2	ENSG00000157827	-0.338066	2.95387e-28
KLRD1	ENSG00000134539	-1.04429	3.79675e-28
METTL1	ENSG00000037897	0.455782	3.86069e-28
CLIP3	ENSG00000105270	0.490462	3.56879e-28
SERPINA5	ENSG00000188488	1.61894	2.30361e-28
C11orf24	ENSG00000171067	0.323261	3.30673e-28
SPP1	ENSG00000118785	2.73281	3.83119e-28
SUN2	ENSG00000100242	-0.258478	3.24482e-28
CCDC159	ENSG00000183401	0.335592	3.93836e-28
GALNT15	ENSG00000131386	1.25657	3.8828e-28
PPP1R16A	ENSG00000160972	0.293359	3.78075e-28
DNAJB14	ENSG00000164031	-0.211582	3.39743e-28
PCNXL2	ENSG00000135749	0.352723	4.24721e-28
RARRES1	ENSG00000118849	1.07477	3.78347e-28
RPL7A	ENSG00000148303	0.208694	4.02955e-28
DLG5	ENSG00000151208	0.30966	3.72541e-28
DIRC2	ENSG00000138463	-0.290235	4.43058e-28
RAB11FIP2	ENSG00000107560	-0.242329	4.03139e-28
AP1S3	ENSG00000152056	-0.575322	4.86334e-28
RPGRIP1L	ENSG00000103494	0.460276	4.92898e-28
MID1IP1	ENSG00000165175	-0.465398	3.9704e-28
SYNGAP1	ENSG00000197283	0.360893	4.33218e-28
RPL39L	ENSG00000163923	0.616794	3.93365e-28
ZNF469	ENSG00000225614	0.888409	5.21072e-28
FAM92A1	ENSG00000188343	0.357552	5.24785e-28
ARHGEF26-AS1	ENSG00000243069	-0.781429	4.26214e-28
KIAA0232	ENSG00000170871	-0.220168	4.28543e-28
NUGGC	ENSG00000189233	1.00181	4.33218e-28
ETV3	ENSG00000117036	-0.307719	4.43231e-28
OSBPL11	ENSG00000144909	-0.328814	4.73888e-28
SSTR2	ENSG00000180616	1.24556	4.87536e-28
FAM160A1	ENSG00000164142	-0.410444	5.79601e-28
MGST1	ENSG00000008394	0.460098	4.84098e-28
MEX3A	ENSG00000254726	0.845893	4.96571e-28
FOXJ3	ENSG00000198815	-0.183314	4.91707e-28
ASS1	ENSG00000130707	0.543443	4.94004e-28
GIMAP4	ENSG00000133574	-0.381883	4.96571e-28
PRKCQ	ENSG00000065675	-0.483087	6.36898e-28
SLC6A4	ENSG00000108576	-2.43455	6.04798e-28
RPL10A	ENSG00000198755	0.251867	5.47167e-28
LPCAT3	ENSG00000111684	-0.296934	5.24162e-28
C1RL	ENSG00000139178	0.381237	5.24785e-28
CHST6	ENSG00000183196	1.39651	6.73241e-28
BMP2	ENSG00000125845	-0.816785	6.11478e-28
LRRTM4	ENSG00000176204	-1.26396	3.05511e-28
PPM1K	ENSG00000163644	-0.377299	6.05894e-28
ITGAL	ENSG00000005844	-0.454318	5.81781e-28
COLGALT2	ENSG00000198756	-0.82968	7.37836e-28
CASP12	ENSG00000204403	-1.00418	3.59632e-28
LINC01268	ENSG00000227502	-1.14656	4.9062e-28
PRPF40B	ENSG00000110844	0.271724	7.35567e-28
NR2C2	ENSG00000177463	-0.192806	6.2347e-28
ENPP4	ENSG00000001561	-0.384414	6.56506e-28
KLF3	ENSG00000109787	-0.359096	6.71072e-28
RPS6	ENSG00000137154	0.242284	7.797e-28
SLCO2A1	ENSG00000174640	-0.802407	7.41993e-28
RNPC3	ENSG00000185946	0.451589	8.7156e-28
RP11-805I24.3	ENSG00000268505	-1.57462	3.79937e-28
ALDH1B1	ENSG00000137124	0.713327	8.37214e-28
SREBF2	ENSG00000198911	-0.30569	8.10757e-28
PPFIA2	ENSG00000139220	0.941033	7.98165e-28
PRKG2	ENSG00000138669	-1.04412	1.02196e-27
USP33	ENSG00000077254	-0.170224	8.50421e-28
FAM69B	ENSG00000165716	-0.597341	1.07618e-27
SPATA5	ENSG00000145375	-0.303801	1.13802e-27
BCL2L2	ENSG00000129473	-0.222803	8.82889e-28
PRADC1	ENSG00000135617	0.29683	1.13417e-27
IFT81	ENSG00000122970	0.339415	1.09218e-27
CROT	ENSG00000005469	0.40983	1.07752e-27
TMEM132C	ENSG00000181234	1.17699	1.20698e-27
IPO4	ENSG00000196497	0.334333	1.0703e-27
FBXO22	ENSG00000167196	0.265069	1.09681e-27
POLG2	ENSG00000256525	0.346287	1.27118e-27
FAM49A	ENSG00000197872	-0.372262	1.04819e-27
FGF12	ENSG00000114279	-1.23143	9.30281e-28
EPHB2	ENSG00000133216	0.641217	1.26334e-27
PAPPA	ENSG00000182752	0.978886	1.28784e-27
LRRC32	ENSG00000137507	-0.76033	1.11661e-27
GIPR	ENSG00000010310	0.956121	1.34779e-27
ULK2	ENSG00000083290	-0.27554	1.21699e-27
UACA	ENSG00000137831	-0.379556	1.16832e-27
GATA3	ENSG00000107485	-0.621106	1.52019e-27
CD83	ENSG00000112149	-0.691342	1.30231e-27
MYO1B	ENSG00000128641	-0.371793	1.26808e-27
DONSON	ENSG00000159147	0.397133	1.57511e-27
STARD3NL	ENSG00000010270	-0.252917	1.31375e-27
HSPA12B	ENSG00000132622	-0.636041	1.43766e-27
RAB7B	ENSG00000276600	0.647806	1.52407e-27
SULF2	ENSG00000196562	0.588506	1.37013e-27
PUM2	ENSG00000055917	-0.16481	1.42867e-27
SLC50A1	ENSG00000169241	0.294683	1.59591e-27
GOLIM4	ENSG00000173905	-0.243466	1.44232e-27
MYOF	ENSG00000138119	0.427767	1.49698e-27
MMP11	ENSG00000099953	2.09668	1.8987e-27
SERINC2	ENSG00000168528	0.618351	1.75888e-27
RPSA	ENSG00000168028	0.232101	1.72749e-27
SPTAN1	ENSG00000197694	-0.248302	1.73385e-27
EHBP1L1	ENSG00000173442	0.282629	1.65021e-27
EPCAM	ENSG00000119888	-0.444137	1.68393e-27
RAB1B	ENSG00000174903	-0.159876	1.73385e-27
HAGHL	ENSG00000103253	0.918653	1.58128e-27
IGHG4	ENSG00000211892	3.52207	2.03653e-27
ANKRD35	ENSG00000198483	0.563713	2.37588e-27
JUND	ENSG00000130522	-0.677467	2.00867e-27
C5orf38	ENSG00000186493	-0.657603	2.19397e-27
C1orf210	ENSG00000253313	-0.494535	2.58533e-27
LINC00920	ENSG00000246898	-0.811153	1.75836e-27
LRCH2	ENSG00000130224	-0.403841	2.62585e-27
IGKV1D-39	ENSG00000251546	2.1898	2.18784e-27
KIAA1467	ENSG00000084444	-0.346682	2.7519e-27
CDH2	ENSG00000170558	1.50877	2.7769e-27
CCRL2	ENSG00000121797	-0.582644	2.71404e-27
CCL13	ENSG00000181374	1.33453	2.90954e-27
FZD8	ENSG00000177283	-0.675499	2.93525e-27
TSPAN15	ENSG00000099282	-0.466078	2.42948e-27
ZDHHC2	ENSG00000104219	-0.308679	2.52562e-27
TP53TG1	ENSG00000182165	0.344584	3.17934e-27
CLIC6	ENSG00000159212	0.981587	2.68073e-27
TGFBI	ENSG00000120708	0.492343	2.57581e-27
ADRB1	ENSG00000043591	-1.21976	3.32944e-27
DIAPH1	ENSG00000131504	-0.236719	2.63334e-27
TYSND1	ENSG00000156521	0.291095	3.29625e-27
SNRK	ENSG00000163788	-0.391109	2.71404e-27
YIPF6	ENSG00000181704	-0.163448	2.78959e-27
MAST2	ENSG00000086015	0.289283	2.90204e-27
BFSP1	ENSG00000125864	-0.59753	3.01773e-27
TAP2	ENSG00000204267	-0.397369	2.87737e-27
SLC25A39	ENSG00000013306	0.232608	2.94966e-27
TNS4	ENSG00000131746	1.92821	3.14199e-27
CNPY4	ENSG00000166997	0.302154	3.58276e-27
TTC28	ENSG00000100154	-0.30671	3.13796e-27
DCDC2	ENSG00000146038	-0.667628	4.07736e-27
MAP7D1	ENSG00000116871	-0.225303	3.17019e-27
PIK3C2A	ENSG00000011405	-0.287759	3.24645e-27
SMARCD3	ENSG00000082014	0.345421	3.98995e-27
RP11-80P20.3	ENSG00000280399	-0.901638	2.95041e-27
SESN3	ENSG00000149212	0.403714	3.66309e-27
CRK	ENSG00000167193	-0.208222	3.82515e-27
PRTG	ENSG00000166450	-0.649467	5.20354e-27
GPI	ENSG00000105220	0.253385	4.03622e-27
KIAA2018	ENSG00000176542	-0.227797	4.28525e-27
SLC15A2	ENSG00000163406	-0.498469	4.32335e-27
AK4	ENSG00000162433	0.818893	5.19436e-27
RGS9	ENSG00000108370	-0.695598	5.51659e-27
PRAF2	ENSG00000243279	0.336622	5.32693e-27
ITPKB	ENSG00000143772	-0.347033	4.3344e-27
ARF1	ENSG00000143761	-0.133745	4.76229e-27
NRIP2	ENSG00000053702	1.01897	5.2861e-27
YY1	ENSG00000100811	-0.158978	4.7537e-27
SERPINA3	ENSG00000196136	0.984211	5.01242e-27
RTN4RL2	ENSG00000186907	0.665813	3.9518e-27
CAD	ENSG00000084774	0.2708	5.18462e-27
ELOVL2	ENSG00000197977	1.77436	4.35388e-27
OCIAD2	ENSG00000145247	0.351244	5.95263e-27
GLB1L2	ENSG00000149328	0.630264	6.58835e-27
BRD7	ENSG00000166164	-0.153098	5.25773e-27
TM7SF3	ENSG00000064115	0.284333	5.2387e-27
NTNG1	ENSG00000162631	-0.891175	7.01161e-27
VSIG1	ENSG00000101842	2.24748	6.04565e-27
FNDC1	ENSG00000164694	1.36674	6.74054e-27
DDX60	ENSG00000137628	-0.457505	5.65365e-27
HHIP	ENSG00000164161	-1.20256	6.37043e-27
KIAA1147	ENSG00000257093	-0.279982	5.73564e-27
ZBTB38	ENSG00000177311	-0.243042	5.76583e-27
TMEM234	ENSG00000160055	0.383553	7.52389e-27
LENG8	ENSG00000167615	0.352433	6.08129e-27
POLA1	ENSG00000101868	-0.253888	6.99016e-27
PTPRG	ENSG00000144724	-0.429203	5.98063e-27
NOP56	ENSG00000101361	0.254896	6.03612e-27
DYNLRB1	ENSG00000125971	-0.163845	6.19104e-27
UNC119	ENSG00000109103	0.268848	7.33813e-27
DZIP1L	ENSG00000158163	0.543969	8.37538e-27
BCL2L15	ENSG00000188761	0.921116	5.41284e-27
MAL2	ENSG00000147676	-0.354601	6.6521e-27
IGKV1-16	ENSG00000240864	2.2261	8.61045e-27
USP6NL	ENSG00000148429	-0.281418	7.50649e-27
SAT1	ENSG00000130066	0.34466	7.59398e-27
TRIAP1	ENSG00000170855	0.277946	8.49404e-27
YPEL1	ENSG00000100027	-0.420796	8.95344e-27
ACAD8	ENSG00000151498	0.324921	8.13555e-27
FBXO41	ENSG00000163013	0.513871	1.02787e-26
TDRD7	ENSG00000196116	-0.302695	8.64725e-27
DNM3	ENSG00000197959	-0.512357	1.04941e-26
PEX2	ENSG00000164751	-0.207817	8.56317e-27
DDIT4L	ENSG00000145358	1.03098	9.42242e-27
ZC3H13	ENSG00000123200	-0.186569	8.98541e-27
KIAA0907	ENSG00000132680	0.371583	9.80731e-27
RALGPS2	ENSG00000116191	0.632161	1.08559e-26
TREM1	ENSG00000124731	-0.777503	9.66482e-27
RAP1GAP2	ENSG00000132359	-0.490029	1.16993e-26
COL6A6	ENSG00000206384	-0.906829	1.04811e-26
GPR110	ENSG00000153292	1.266	1.31658e-26
HEBP1	ENSG00000013583	-0.21547	1.07323e-26
RAMP3	ENSG00000122679	-0.83221	1.05241e-26
RHBDL2	ENSG00000158315	0.766909	8.23772e-27
LRCH1	ENSG00000136141	-0.351537	1.05692e-26
RNF41	ENSG00000181852	-0.215699	1.04811e-26
SBDSP1	ENSG00000225648	-0.412754	1.34043e-26
AFF1	ENSG00000172493	-0.234095	1.10157e-26
C19orf24	ENSG00000228300	0.315759	1.38003e-26
WWP2	ENSG00000198373	-0.237862	1.11091e-26
MPZL2	ENSG00000149573	0.405585	1.13219e-26
FUBP3	ENSG00000107164	-0.182196	1.18482e-26
VPS36	ENSG00000136100	-0.20799	1.20725e-26
CUX1	ENSG00000257923	-0.203575	1.33402e-26
GLI2	ENSG00000074047	0.583642	1.74114e-26
PODN	ENSG00000174348	0.651871	1.38003e-26
MSC	ENSG00000178860	0.821061	1.83413e-26
TRMT2A	ENSG00000099899	0.271163	1.54645e-26
IGHG1	ENSG00000211896	2.38705	1.67209e-26
ARID2	ENSG00000189079	-0.20168	1.65881e-26
LINC00174	ENSG00000179406	0.426864	2.07109e-26
APEX1	ENSG00000100823	0.180678	1.58014e-26
ORAI2	ENSG00000160991	0.340671	1.64151e-26
CD300LF	ENSG00000186074	-0.529295	2.02773e-26
TNFAIP1	ENSG00000109079	-0.306399	1.6512e-26
IREB2	ENSG00000136381	-0.16703	1.66125e-26
NA	ENSG00000283199	-0.825396	2.16757e-26
NAT1	ENSG00000171428	0.414558	2.31001e-26
FCHO2	ENSG00000157107	-0.290981	1.81522e-26
CHUK	ENSG00000213341	-0.177991	1.96287e-26
TOMM34	ENSG00000025772	0.319137	2.05517e-26
RAP2A	ENSG00000125249	-0.281937	1.92029e-26
SLC35E4	ENSG00000100036	0.56206	2.16741e-26
CCNE1	ENSG00000105173	0.718139	1.30781e-26
KCTD9	ENSG00000104756	-0.224388	2.11356e-26
IFT46	ENSG00000118096	0.274957	2.31949e-26
SCN1A	ENSG00000144285	-1.02794	2.65675e-26
RP11-400K9.4	ENSG00000237807	0.662933	2.75485e-26
SGK494	ENSG00000167524	0.431907	2.41629e-26
ANKZF1	ENSG00000163516	0.323807	2.28306e-26
EPS15	ENSG00000085832	-0.174325	2.11716e-26
CDHR1	ENSG00000148600	1.31517	1.57861e-26
ACAD10	ENSG00000111271	0.217919	2.45082e-26
PREB	ENSG00000138073	0.329061	2.25409e-26
SFTA2	ENSG00000196260	-0.628285	2.36732e-26
SCNN1D	ENSG00000162572	0.734874	2.4232e-26
ZNF24	ENSG00000172466	-0.182033	2.23773e-26
GPIHBP1	ENSG00000277494	-1.30019	2.60707e-26
GPR107	ENSG00000148358	-0.141078	2.3819e-26
SNN	ENSG00000184602	-0.325227	2.41991e-26
OSMR	ENSG00000145623	0.426919	2.432e-26
WWC1	ENSG00000113645	-0.421115	2.5234e-26
TMEM9B	ENSG00000175348	-0.211128	2.51715e-26
LINC01057	ENSG00000224081	0.731839	2.46803e-26
WSCD2	ENSG00000075035	0.905212	2.90232e-26
IDS	ENSG00000010404	-0.28211	2.73327e-26
PNISR	ENSG00000132424	0.244305	2.81889e-26
DUSP1	ENSG00000120129	-1.3962	3.03454e-26
WASF1	ENSG00000112290	0.436863	3.77425e-26
TPRG1	ENSG00000188001	-0.531754	3.83973e-26
POLR1C	ENSG00000171453	0.268234	3.47267e-26
FUT2	ENSG00000176920	1.74778	2.66259e-26
RP11-693N9.2	ENSG00000235505	-0.501485	4.08177e-26
BACH1	ENSG00000156273	-0.319217	3.26024e-26
RALBP1	ENSG00000017797	-0.170875	3.2774e-26
PKIA	ENSG00000171033	-0.460947	4.10315e-26
LCN2	ENSG00000148346	1.68106	4.33487e-26
LLGL2	ENSG00000073350	-0.3572	3.55943e-26
PTPRC	ENSG00000081237	-0.305823	3.6254e-26
NDRG2	ENSG00000165795	-0.33575	3.64708e-26
ANKRD13B	ENSG00000198720	0.538316	4.51938e-26
IGKV3-15	ENSG00000244437	2.26826	4.0423e-26
TMEM69	ENSG00000159596	0.236843	4.73042e-26
2021-03-07	ENSG00000136536	-0.196143	3.83498e-26
ZNF407	ENSG00000215421	-0.221246	4.53536e-26
CYBA	ENSG00000051523	0.353664	3.96501e-26
FAM225B	ENSG00000225684	1.17685	3.6662e-26
NUB1	ENSG00000013374	-0.20864	4.05411e-26
PIK3R4	ENSG00000196455	-0.186204	4.21028e-26
SLC16A7	ENSG00000118596	0.57271	5.02238e-26
UAP1L1	ENSG00000197355	0.433265	4.73554e-26
JUN	ENSG00000177606	-1.11115	4.37444e-26
SIPA1L2	ENSG00000116991	-0.448648	4.35769e-26
HMBS	ENSG00000256269	0.394914	5.7895e-26
ATP1A2	ENSG00000018625	0.939363	4.86192e-26
NOB1	ENSG00000141101	0.221063	4.97611e-26
ZNFX1	ENSG00000124201	-0.285998	4.8551e-26
MAPK9	ENSG00000050748	-0.179881	4.91099e-26
NCOA3	ENSG00000124151	-0.308982	4.98426e-26
KIFC2	ENSG00000167702	0.574136	6.30305e-26
IGLV1-40	ENSG00000211653	2.13416	5.47824e-26
SPECC1L	ENSG00000100014	-0.244337	5.26448e-26
ALDH1L2	ENSG00000136010	0.540984	6.53283e-26
LAMP2	ENSG00000005893	-0.171208	5.50343e-26
PLCD4	ENSG00000115556	0.803877	4.70337e-26
MTHFD2	ENSG00000065911	0.480874	5.92499e-26
PNKP	ENSG00000039650	0.284408	6.35914e-26
PRPSAP1	ENSG00000161542	-0.322375	5.89087e-26
ASPN	ENSG00000106819	0.901456	5.92499e-26
OGFOD2	ENSG00000111325	0.304533	7.5343e-26
FAM129B	ENSG00000136830	-0.254536	6.27653e-26
SLC39A7	ENSG00000112473	0.205647	6.00808e-26
AES	ENSG00000104964	-0.179309	6.28141e-26
MSR1	ENSG00000038945	-0.752699	6.14433e-26
ZNF513	ENSG00000163795	0.275071	7.34067e-26
DGCR2	ENSG00000070413	-0.187795	6.48777e-26
LINC00094	ENSG00000235106	0.230268	7.41529e-26
MCMBP	ENSG00000197771	-0.177624	6.53994e-26
DCTN6	ENSG00000104671	-0.195577	7.37801e-26
ZNF581	ENSG00000171425	0.363064	9.01401e-26
HMGN3	ENSG00000118418	0.344138	7.07321e-26
HSD3B7	ENSG00000099377	0.396299	7.8969e-26
RPS5	ENSG00000083845	0.234796	7.37362e-26
GNAO1	ENSG00000087258	0.822262	9.39586e-26
FZD1	ENSG00000157240	-0.384371	7.16166e-26
DPH7	ENSG00000148399	0.237662	8.85785e-26
TRPV6	ENSG00000165125	1.25762	6.39562e-26
GLIS3	ENSG00000107249	0.601014	9.81087e-26
CAPZA2	ENSG00000198898	-0.177984	8.33598e-26
NA	ENSG00000283526	-1.01625	6.73635e-26
BLNK	ENSG00000095585	0.518703	1.12037e-25
TMSB4X	ENSG00000205542	-0.233378	1.02818e-25
ZFP91	ENSG00000186660	-0.138617	8.6811e-26
MFAP3L	ENSG00000198948	-0.866625	1.16847e-25
CTSK	ENSG00000143387	1.05248	9.48412e-26
AQP5	ENSG00000161798	1.40814	1.24767e-25
PPP1R11	ENSG00000204619	-0.184226	9.80932e-26
ZNF41	ENSG00000147124	-0.215068	1.19451e-25
SH3PXD2A	ENSG00000107957	0.344886	1.01594e-25
C9orf172	ENSG00000232434	0.602137	1.039e-25
RP11-96D1.11	ENSG00000262160	-0.423436	1.38359e-25
AMIGO2	ENSG00000139211	-0.518456	1.10676e-25
SOSTDC1	ENSG00000171243	-1.68982	1.30375e-25
BTNL9	ENSG00000165810	-1.14172	1.15623e-25
PLEKHB2	ENSG00000115762	-0.224749	1.08307e-25
ASB9	ENSG00000102048	-0.616564	1.45282e-25
EML1	ENSG00000066629	-0.430478	1.17255e-25
SPATA18	ENSG00000163071	0.931372	1.39107e-25
SLC35B2	ENSG00000157593	0.192707	1.26578e-25
CD27-AS1	ENSG00000215039	0.331145	1.55444e-25
ZGLP1	ENSG00000220201	0.67722	1.00159e-25
RB1CC1	ENSG00000023287	-0.20881	1.27128e-25
TLN1	ENSG00000137076	-0.205447	1.49742e-25
TAOK1	ENSG00000160551	-0.193486	1.42199e-25
PFKP	ENSG00000067057	0.467272	1.49742e-25
NDRG1	ENSG00000104419	-0.431038	1.50835e-25
LY96	ENSG00000154589	0.421984	1.91974e-25
ADAM10	ENSG00000137845	-0.222695	1.46753e-25
ARPC5	ENSG00000162704	-0.218548	1.51094e-25
EAF2	ENSG00000145088	0.787273	1.87664e-25
PLS3	ENSG00000102024	-0.282307	1.57604e-25
HSPG2	ENSG00000142798	0.41184	1.61573e-25
PTK7	ENSG00000112655	0.333639	1.53786e-25
SLC25A25	ENSG00000148339	-0.571272	1.61591e-25
ATE1	ENSG00000107669	-0.218786	1.63883e-25
SLC23A3	ENSG00000213901	0.729934	1.17491e-25
GLMP	ENSG00000198715	0.291019	1.68065e-25
CEP170B	ENSG00000099814	0.256083	1.70047e-25
DOT1L	ENSG00000104885	-0.340464	1.80567e-25
TSTA3	ENSG00000104522	0.272015	1.77532e-25
LUC7L3	ENSG00000108848	0.260935	1.69055e-25
FCHSD1	ENSG00000197948	0.283121	1.93636e-25
CCL11	ENSG00000172156	1.77184	1.7886e-25
TRO	ENSG00000067445	0.508419	2.23684e-25
KDM7A	ENSG00000006459	-0.340449	1.82655e-25
RAB5C	ENSG00000108774	-0.138502	1.78915e-25
DPEP2	ENSG00000167261	-0.505875	2.26261e-25
DNAJC22	ENSG00000178401	1.16663	1.69611e-25
NCF2	ENSG00000116701	-0.401643	1.84786e-25
TMCC1	ENSG00000172765	-0.235695	2.075e-25
TNPO3	ENSG00000064419	-0.187335	1.93692e-25
MZF1	ENSG00000099326	0.319893	2.32775e-25
ZNF592	ENSG00000166716	-0.192757	1.9678e-25
PCDH15	ENSG00000150275	-0.905041	2.64645e-25
APBB2	ENSG00000163697	-0.324487	1.96756e-25
IGKV3-20	ENSG00000239951	2.13055	2.16547e-25
RIC1	ENSG00000107036	-0.198681	2.13817e-25
ACAD11	ENSG00000240303	0.33505	2.27202e-25
[truncated: 9,457 more rows]

## Sheet: Table S2
Table S2: COPD vs control differential expression results
Results shown for differential expression of COPD vs control after adjustment for multiple testing 1% false discovery rate. HGNC: HUGO gene nomenclature council; log2FC: log base 2 fold change
HGNC Symbol	Ensemble ID	log2FC	Adjusted p value
C1S	ENSG00000182326	0.294349	5.94521e-22
CRBN	ENSG00000113851	-0.161896	5.94521e-22
NNMT	ENSG00000166741	0.605788	6.46555e-22
STEAP1	ENSG00000164647	0.694756	5.94521e-22
EIF4A1	ENSG00000161960	0.162449	3.5102e-21
C1R	ENSG00000159403	0.310428	3.5102e-21
SH3PXD2B	ENSG00000174705	0.464609	5.91593e-21
RPLP0	ENSG00000089157	0.18297	1.46857e-19
SERPINF1	ENSG00000132386	0.467085	8.18279e-19
EMILIN1	ENSG00000138080	0.344586	9.47983e-19
SHC1	ENSG00000160691	0.158098	1.35769e-18
RPS2	ENSG00000140988	0.229841	1.86179e-18
C11orf96	ENSG00000187479	0.594139	5.53215e-18
MXRA8	ENSG00000162576	0.300488	7.59918e-18
LRP3	ENSG00000130881	0.259286	7.56652e-18
PCMTD1	ENSG00000168300	-0.138932	1.10984e-17
MGST1	ENSG00000008394	0.272149	1.10984e-17
EXOC5	ENSG00000070367	-0.128295	1.10984e-17
TIMP1	ENSG00000102265	0.395058	4.49063e-17
TOM1	ENSG00000100284	0.167094	6.36324e-17
ERMP1	ENSG00000099219	-0.21603	6.36324e-17
ARHGAP29	ENSG00000137962	-0.251165	8.21162e-17
SELM	ENSG00000198832	0.290235	1.62303e-16
R3HDM4	ENSG00000198858	0.174477	1.80829e-16
MBD3	ENSG00000071655	0.185251	1.8788e-16
FBXW5	ENSG00000159069	0.175606	2.90882e-16
LINC01268	ENSG00000227502	-0.631181	3.25552e-17
METRNL	ENSG00000176845	0.330786	4.11716e-16
PODN	ENSG00000174348	0.455489	4.25146e-16
GPX1	ENSG00000233276	0.224511	4.5387e-16
QKI	ENSG00000112531	-0.128399	6.12512e-16
CHD6	ENSG00000124177	-0.11739	6.60242e-16
SRPX2	ENSG00000102359	0.424109	1.25076e-15
CIRH1A	ENSG00000141076	0.16464	1.82102e-15
IRAK1	ENSG00000184216	0.146337	3.09553e-15
PDE1C	ENSG00000154678	-0.376998	3.24467e-15
STEAP2	ENSG00000157214	0.485592	3.59368e-15
DCXR	ENSG00000169738	0.249948	4.16606e-15
BHLHE22	ENSG00000180828	0.766681	4.09817e-16
SFN	ENSG00000175793	0.642515	4.39655e-15
CAV2	ENSG00000105971	-0.199189	8.73601e-15
GAB1	ENSG00000109458	-0.186442	1.70789e-14
EIF3I	ENSG00000084623	0.106543	2.00405e-14
EIF1	ENSG00000173812	0.146554	2.36257e-14
HNRNPAB	ENSG00000197451	0.146893	2.36257e-14
FSTL3	ENSG00000070404	0.365972	2.7157e-14
VPS51	ENSG00000149823	0.134744	2.75708e-14
C3	ENSG00000125730	0.319227	2.93334e-14
PPAP2A	ENSG00000067113	0.234427	3.66328e-14
EDNRB	ENSG00000136160	-0.41903	4.00686e-14
SURF4	ENSG00000148248	0.102569	4.14731e-14
PAPLN	ENSG00000100767	0.379741	4.64777e-14
CCDC186	ENSG00000165813	-0.146586	5.33557e-14
FBLN5	ENSG00000140092	0.261383	6.91326e-14
MAP2K3	ENSG00000034152	0.207876	7.10596e-14
RPLP1	ENSG00000137818	0.160613	7.66856e-14
FRY	ENSG00000073910	-0.230178	8.30429e-14
SBF1	ENSG00000100241	0.117565	8.92768e-14
P2RY1	ENSG00000169860	-0.367944	1.08758e-13
RPSA	ENSG00000168028	0.135616	1.70035e-13
ARL6	ENSG00000113966	-0.212557	1.70035e-13
ACAP2	ENSG00000114331	-0.115093	1.89555e-13
CDKN1A	ENSG00000124762	0.524687	1.96229e-13
CCDC68	ENSG00000166510	-0.290124	1.96229e-13
B3GALNT1	ENSG00000169255	-0.270757	1.96229e-13
STAT3	ENSG00000168610	0.116959	1.96229e-13
FASN	ENSG00000169710	0.385197	2.02742e-13
HIF1A	ENSG00000100644	0.199603	2.02742e-13
UBR2	ENSG00000024048	-0.115221	2.30327e-13
RAB34	ENSG00000109113	0.175968	2.47917e-13
APP	ENSG00000142192	-0.15482	2.56329e-13
EEF1D	ENSG00000104529	0.137088	2.65079e-13
GLTSCR2	ENSG00000105373	0.214604	2.9142e-13
PUS1	ENSG00000177192	0.186902	2.83293e-13
TGFB2	ENSG00000092969	-0.317792	3.51343e-13
SERPINA3	ENSG00000196136	0.600933	3.51343e-13
FURIN	ENSG00000140564	0.178369	3.51343e-13
RNF128	ENSG00000133135	-0.268626	3.51343e-13
IRF2BPL	ENSG00000119669	0.26131	3.74569e-13
CD2AP	ENSG00000198087	-0.151953	4.09316e-13
GGT5	ENSG00000099998	0.438652	4.18704e-13
FOSL2	ENSG00000075426	0.378787	4.18704e-13
DOK6	ENSG00000206052	-0.253673	4.95024e-13
RPS15	ENSG00000115268	0.206118	5.54185e-13
LPHN2	ENSG00000117114	-0.248423	5.66078e-13
NFKBIB	ENSG00000104825	0.178385	6.38926e-13
SLC25A3	ENSG00000075415	0.093836	6.58743e-13
CEBPB	ENSG00000172216	0.316051	6.91396e-13
SLC25A6	ENSG00000169100	0.161594	7.35342e-13
MTHFD2	ENSG00000065911	0.301403	7.99117e-13
FBLN2	ENSG00000163520	0.436445	9.32434e-13
SPSB1	ENSG00000171621	0.401294	9.61125e-13
TSEN34	ENSG00000170892	0.141007	1.10057e-12
IMPACT	ENSG00000154059	-0.121124	1.10057e-12
RABAC1	ENSG00000105404	0.152908	1.10057e-12
CEBPD	ENSG00000221869	0.449116	1.10057e-12
THBS1	ENSG00000137801	0.568106	1.11397e-12
SBNO2	ENSG00000064932	0.268596	1.43345e-12
PQLC1	ENSG00000122490	0.166477	1.48263e-12
CAPN15	ENSG00000103326	0.224313	1.52883e-12
SEL1L	ENSG00000071537	-0.127919	1.52883e-12
ZNF787	ENSG00000142409	0.183595	1.50692e-12
LRRC59	ENSG00000108829	0.116676	1.5811e-12
PHACTR2	ENSG00000112419	-0.146101	1.6131e-12
TNKS1BP1	ENSG00000149115	0.140541	1.94122e-12
RPL8	ENSG00000161016	0.150599	2.10891e-12
CAV1	ENSG00000105974	-0.198473	2.83019e-12
RPL18A	ENSG00000105640	0.132183	2.83019e-12
PTX3	ENSG00000163661	0.968048	2.15897e-12
USB1	ENSG00000103005	0.119034	3.29038e-12
OLFML2A	ENSG00000185585	-0.447106	3.29038e-12
MSC	ENSG00000178860	0.529035	2.20436e-12
EVA1C	ENSG00000166979	0.287896	3.54297e-12
FAM20C	ENSG00000177706	0.240437	3.54297e-12
FBLIM1	ENSG00000162458	0.272489	3.58542e-12
NHLRC2	ENSG00000196865	-0.137487	3.75688e-12
HCLS1	ENSG00000180353	0.163085	3.75688e-12
APPL1	ENSG00000157500	-0.102642	4.04744e-12
EMD	ENSG00000102119	0.118547	4.52131e-12
PODNL1	ENSG00000132000	0.519751	1.03891e-12
SLITRK6	ENSG00000184564	-0.668725	3.83012e-12
WDR48	ENSG00000114742	-0.106827	4.6475e-12
GRINA	ENSG00000178719	0.131665	5.46298e-12
SYNJ2BP	ENSG00000213463	-0.0997802	6.68435e-12
SEMA5A	ENSG00000112902	-0.276405	6.84996e-12
PLEKHA1	ENSG00000107679	-0.143511	7.18941e-12
PDS5B	ENSG00000083642	-0.107051	7.31377e-12
SLC1A3	ENSG00000079215	0.436511	7.4862e-12
RCN3	ENSG00000142552	0.295364	8.4475e-12
IER5L	ENSG00000188483	0.548989	4.24414e-12
MAPRE2	ENSG00000166974	-0.125175	8.4475e-12
MAP2K2	ENSG00000126934	0.102327	8.94117e-12
VPS36	ENSG00000136100	-0.108934	9.00413e-12
FBXO21	ENSG00000135108	-0.154887	9.00413e-12
TSPAN12	ENSG00000106025	-0.225455	9.21871e-12
SAT1	ENSG00000130066	0.201799	9.42364e-12
FKBP10	ENSG00000141756	0.175386	9.42364e-12
SH3GL1	ENSG00000141985	0.112394	1.02815e-11
ELK1	ENSG00000126767	0.136044	1.27605e-11
DDX21	ENSG00000165732	0.153912	1.24613e-11
LUM	ENSG00000139329	0.294538	1.33267e-11
SPON1	ENSG00000262655	0.236472	1.33267e-11
SH3TC1	ENSG00000125089	0.229043	1.40096e-11
GABPA	ENSG00000154727	-0.11766	1.42595e-11
RPS3	ENSG00000149273	0.125532	1.45427e-11
LINC01503	ENSG00000233901	0.383283	3.75688e-12
SPTBN1	ENSG00000115306	-0.127431	1.47763e-11
CEP170B	ENSG00000099814	0.152822	1.47763e-11
COL6A2	ENSG00000142173	0.214217	1.91675e-11
RP11-383H13.1	ENSG00000235531	0.357811	1.27605e-11
RPS16	ENSG00000105193	0.138699	1.92483e-11
JTB	ENSG00000143543	0.103781	1.93448e-11
DENND4C	ENSG00000137145	-0.132075	2.01953e-11
TMEM26	ENSG00000196932	-0.58035	1.20358e-11
PPM1K	ENSG00000163644	-0.209263	2.446e-11
ATP6V0E1	ENSG00000113732	0.101744	2.40232e-11
SHPRH	ENSG00000146414	-0.133348	2.59859e-11
COL14A1	ENSG00000187955	0.372594	2.50958e-11
ALKBH7	ENSG00000125652	0.193984	2.6911e-11
NAP1L1	ENSG00000187109	0.146022	2.73753e-11
RPL3	ENSG00000100316	0.107352	2.98922e-11
NR1H2	ENSG00000131408	0.111163	2.9797e-11
STXBP6	ENSG00000168952	-0.280361	3.12696e-11
PFDN2	ENSG00000143256	0.132082	3.30661e-11
LOXL1	ENSG00000129038	0.27702	3.28403e-11
EXOSC4	ENSG00000178896	0.198424	2.9658e-11
ABI2	ENSG00000138443	-0.103085	3.45906e-11
PHC2	ENSG00000134686	0.143979	3.47481e-11
GPATCH4	ENSG00000160818	0.175588	3.72498e-11
CDK14	ENSG00000058091	-0.183919	3.95323e-11
RPS5	ENSG00000083845	0.137431	3.95323e-11
CXCL12	ENSG00000107562	0.314892	4.36898e-11
ARHGDIA	ENSG00000141522	0.119088	4.37873e-11
IL1R2	ENSG00000115590	0.80259	2.12665e-11
PLEKHM2	ENSG00000116786	0.10546	4.64891e-11
SLC2A12	ENSG00000146411	-0.280087	5.13258e-11
SLC39A1	ENSG00000143570	0.0976128	5.07694e-11
ARHGAP18	ENSG00000146376	-0.192409	5.12476e-11
CLEC11A	ENSG00000105472	0.32963	4.61254e-11
G0S2	ENSG00000123689	0.490595	5.45394e-11
ANKRD44	ENSG00000065413	-0.149501	5.34413e-11
MT2A	ENSG00000125148	0.488313	5.35185e-11
RASA1	ENSG00000145715	-0.102245	5.51904e-11
B4GALT5	ENSG00000158470	0.170934	5.60371e-11
MYC	ENSG00000136997	0.527505	5.73758e-11
LRG1	ENSG00000171236	0.353636	6.27151e-11
DISP1	ENSG00000154309	-0.305245	6.25392e-11
MRPL12	ENSG00000262814	0.160557	6.28798e-11
NPR3	ENSG00000113389	-0.443115	6.28798e-11
AKAP11	ENSG00000023516	-0.127219	6.28798e-11
AP5B1	ENSG00000254470	0.168452	6.50576e-11
GAS7	ENSG00000007237	0.211909	6.3106e-11
TIA1	ENSG00000116001	-0.154289	6.39027e-11
ZBTB37	ENSG00000185278	-0.145442	6.64624e-11
BRE	ENSG00000158019	0.111875	6.79548e-11
SEPSECS	ENSG00000109618	-0.157919	7.09744e-11
FLT4	ENSG00000037280	-0.254248	7.00169e-11
TP53I13	ENSG00000167543	0.147853	7.31123e-11
C20orf24	ENSG00000101084	0.126164	7.31123e-11
ZNF672	ENSG00000171161	0.138414	7.38878e-11
STARD9	ENSG00000159433	-0.180597	7.31123e-11
CCDC85B	ENSG00000175602	0.415826	7.53729e-11
MIDN	ENSG00000167470	0.287693	7.79608e-11
MAT2A	ENSG00000168906	0.239817	7.96538e-11
ACSL1	ENSG00000151726	0.217663	8.4061e-11
RRS1	ENSG00000179041	0.216287	8.43574e-11
NEK7	ENSG00000151414	-0.108907	8.43574e-11
SGSM1	ENSG00000167037	-0.318221	8.4061e-11
PLA2G2A	ENSG00000188257	1.1595	6.77836e-11
RPL17	ENSG00000265681	0.126588	1.00691e-10
HGS	ENSG00000185359	0.0939406	9.92275e-11
HLA-E	ENSG00000204592	-0.135877	1.17406e-10
ITGA10	ENSG00000143127	-0.355029	1.25309e-10
CCDC71L	ENSG00000253276	0.317539	1.27653e-10
TNIP2	ENSG00000168884	0.125475	1.41765e-10
SMC2	ENSG00000136824	-0.143673	1.45447e-10
OSBPL11	ENSG00000144909	-0.142438	1.42392e-10
CLPP	ENSG00000125656	0.12407	1.45454e-10
CHM	ENSG00000188419	-0.106179	1.44746e-10
RICTOR	ENSG00000164327	-0.12724	1.52034e-10
MAP1S	ENSG00000130479	0.166769	1.65915e-10
FBLN1	ENSG00000077942	0.282809	1.66232e-10
PTGFRN	ENSG00000134247	0.197278	1.68066e-10
SOD2	ENSG00000112096	0.283291	1.68066e-10
SLC35E4	ENSG00000100036	0.310468	7.07185e-11
PCYT1B	ENSG00000102230	-0.492626	9.92275e-11
PDLIM4	ENSG00000131435	0.416355	1.36145e-10
MOXD1	ENSG00000079931	0.397879	1.71538e-10
SEMA6D	ENSG00000137872	-0.299057	1.76898e-10
RDX	ENSG00000137710	-0.153957	1.72111e-10
GRWD1	ENSG00000105447	0.135456	1.7929e-10
GABARAP	ENSG00000170296	0.0866111	1.75902e-10
CD63	ENSG00000135404	0.0996987	1.80014e-10
RRP1	ENSG00000160214	0.142558	1.85969e-10
GMEB2	ENSG00000101216	0.129942	1.85969e-10
LITAF	ENSG00000189067	0.170125	1.80014e-10
KCTD3	ENSG00000136636	-0.178299	1.80014e-10
CMTR1	ENSG00000137200	-0.0886377	1.80014e-10
SLC52A2	ENSG00000185803	0.155053	1.90194e-10
ACBD5	ENSG00000107897	-0.111737	1.89868e-10
NAMPT	ENSG00000105835	0.289156	1.88096e-10
CA3	ENSG00000164879	0.795062	1.92394e-10
AURKAIP1	ENSG00000175756	0.13536	1.95223e-10
POLR2C	ENSG00000102978	0.0952983	1.90194e-10
NME1-NME2	ENSG00000243678	0.155971	2.02162e-10
MRTO4	ENSG00000053372	0.150613	2.18783e-10
PLEKHG2	ENSG00000090924	0.224743	2.26409e-10
UBE2J2	ENSG00000160087	0.133838	2.31535e-10
THBS2	ENSG00000186340	0.523608	2.3064e-10
KIF26B	ENSG00000162849	0.59051	1.89868e-10
ALG10B	ENSG00000175548	-0.186858	2.34557e-10
SLC22A31	ENSG00000259803	0.292157	2.39908e-10
AJAP1	ENSG00000196581	-0.86298	1.28608e-10
GAK	ENSG00000178950	0.0931685	2.44051e-10
SLC1A5	ENSG00000105281	0.183483	2.48949e-10
ENHO	ENSG00000168913	-0.876403	6.27151e-11
MGAT1	ENSG00000131446	0.0966466	2.58426e-10
GPX4	ENSG00000167468	0.13204	2.58426e-10
ADRM1	ENSG00000130706	0.13758	2.63998e-10
KLHL9	ENSG00000198642	-0.122621	2.70263e-10
VAMP4	ENSG00000117533	-0.118961	2.93475e-10
COL6A1	ENSG00000142156	0.226246	2.89304e-10
RAB3IL1	ENSG00000167994	0.31316	2.99524e-10
RAN	ENSG00000132341	0.0830121	2.99524e-10
DHX34	ENSG00000134815	0.155	3.21068e-10
EEF1G	ENSG00000254772	0.104162	3.54141e-10
FAM63B	ENSG00000128923	-0.165571	3.44671e-10
TMEM106B	ENSG00000106460	-0.114784	3.54824e-10
MDFIC	ENSG00000135272	-0.169482	3.59346e-10
EEF1B2	ENSG00000114942	0.115245	3.5935e-10
XRN1	ENSG00000114127	-0.115848	3.5935e-10
FGF10	ENSG00000070193	-0.497669	2.3064e-10
ZFP14	ENSG00000142065	-0.174913	3.84619e-10
LSM8	ENSG00000128534	-0.0989342	4.02488e-10
TMUB1	ENSG00000164897	0.134492	4.36346e-10
SRPK2	ENSG00000135250	-0.10226	4.2981e-10
ARPC1B	ENSG00000130429	0.122498	4.19922e-10
TPT1	ENSG00000133112	0.115084	4.41326e-10
ARID5B	ENSG00000150347	0.235634	4.21879e-10
HS6ST1	ENSG00000136720	0.209354	4.2981e-10
PIM3	ENSG00000198355	0.241035	4.2981e-10
FBXO3	ENSG00000110429	-0.0831494	4.38909e-10
CYP1B1	ENSG00000138061	0.550782	4.51617e-10
ANKRD46	ENSG00000186106	-0.137964	4.79165e-10
ZKSCAN1	ENSG00000106261	-0.135199	4.59762e-10
CRISPLD2	ENSG00000103196	0.474476	4.71591e-10
FHL2	ENSG00000115641	0.377915	5.05671e-10
EFCAB7	ENSG00000203965	-0.183937	4.38909e-10
TUBA1C	ENSG00000167553	0.183018	4.99957e-10
RPL31	ENSG00000071082	0.121748	5.19842e-10
SPIN4	ENSG00000186767	-0.338508	5.38259e-10
MIB2	ENSG00000197530	0.163322	5.578e-10
SNX8	ENSG00000106266	0.153891	5.60814e-10
GFPT2	ENSG00000131459	0.448531	5.77914e-10
RPL13A	ENSG00000142541	0.112564	5.82846e-10
RASGRF2	ENSG00000113319	0.433348	5.9219e-10
OSMR	ENSG00000145623	0.211358	5.64112e-10
ACE	ENSG00000159640	-0.355774	6.05201e-10
STX7	ENSG00000079950	-0.118854	6.05201e-10
DPP8	ENSG00000074603	-0.0831637	6.10079e-10
HEATR5B	ENSG00000008869	-0.126387	6.27941e-10
TTL	ENSG00000114999	-0.138811	6.45644e-10
UPP1	ENSG00000183696	0.229128	6.75489e-10
HPN	ENSG00000105707	0.250794	6.95871e-10
ANKFY1	ENSG00000185722	-0.0851515	6.51026e-10
SPATA2L	ENSG00000158792	0.224669	6.91658e-10
VKORC1	ENSG00000167397	0.127012	7.01604e-10
TMEM120A	ENSG00000189077	0.126137	7.29178e-10
FAM73A	ENSG00000180488	-0.107832	7.58156e-10
DUSP23	ENSG00000158716	0.226414	7.66883e-10
H2AFX	ENSG00000188486	0.242534	7.66883e-10
ASRGL1	ENSG00000162174	0.261484	7.85808e-10
FAM83H	ENSG00000180921	0.149524	7.85808e-10
ADAM10	ENSG00000137845	-0.115956	7.66986e-10
TFE3	ENSG00000068323	0.0941439	7.68436e-10
NR3C1	ENSG00000113580	-0.116528	7.85808e-10
IFITM2	ENSG00000185201	0.203566	7.93998e-10
MYO5B	ENSG00000167306	-0.199893	8.14338e-10
ZNF593	ENSG00000142684	0.269507	7.69024e-10
CHIC2	ENSG00000109220	0.21221	8.70393e-10
STX10	ENSG00000104915	0.116315	8.95968e-10
PSIP1	ENSG00000164985	-0.108367	8.96679e-10
IER3	ENSG00000137331	0.529804	9.94341e-10
C7	ENSG00000112936	0.409727	9.94341e-10
JAK3	ENSG00000105639	0.229719	1.08937e-09
SGCB	ENSG00000163069	-0.108402	1.01588e-09
FKBP8	ENSG00000105701	0.107234	1.02898e-09
PTN	ENSG00000105894	-0.390088	1.12168e-09
PRKCE	ENSG00000171132	-0.220726	1.0757e-09
WDR17	ENSG00000150627	-0.263071	9.7057e-10
ZNF622	ENSG00000173545	0.112768	1.2166e-09
MBNL2	ENSG00000139793	-0.107625	1.15347e-09
COL18A1	ENSG00000182871	0.23835	1.20478e-09
STX4	ENSG00000103496	0.110265	1.33146e-09
RUNX1	ENSG00000159216	0.192178	1.29629e-09
SCARF2	ENSG00000244486	0.238493	1.47026e-09
2021-09-10	ENSG00000186522	-0.125729	1.34355e-09
ATG101	ENSG00000123395	0.131066	1.50705e-09
AQP1	ENSG00000240583	-0.236893	1.551e-09
LRRTM4	ENSG00000176204	-0.584015	3.51813e-10
CDK6	ENSG00000105810	-0.176912	1.50705e-09
RPS19	ENSG00000105372	0.123787	1.551e-09
NEDD4	ENSG00000069869	-0.135629	1.60322e-09
NOP2	ENSG00000111641	0.171745	1.64744e-09
BCKDK	ENSG00000103507	0.0986737	1.60322e-09
EHD3	ENSG00000013016	-0.289831	1.63837e-09
CTNND1	ENSG00000198561	-0.0909139	1.60322e-09
AMIGO2	ENSG00000139211	-0.227351	1.63837e-09
MEDAG	ENSG00000102802	0.738631	1.65091e-09
MFSD8	ENSG00000164073	-0.123106	1.81958e-09
MVD	ENSG00000167508	0.230648	1.77205e-09
FAM20B	ENSG00000116199	-0.0968009	1.67395e-09
FAM122A	ENSG00000187866	-0.113032	1.79262e-09
CARD8	ENSG00000105483	-0.173166	1.74457e-09
SYTL4	ENSG00000102362	0.243848	1.9406e-09
MEGF6	ENSG00000162591	0.233326	1.82919e-09
FLI1	ENSG00000151702	-0.134274	1.83213e-09
RPL10	ENSG00000147403	0.101364	1.98346e-09
CFI	ENSG00000205403	0.207179	1.88322e-09
FREM3	ENSG00000183090	-1.12908	5.4459e-10
USP25	ENSG00000155313	-0.096023	1.92419e-09
MFSD2A	ENSG00000168389	0.286828	1.95257e-09
CFD	ENSG00000197766	0.492102	2.07039e-09
OAF	ENSG00000184232	0.30396	2.21718e-09
LRP1	ENSG00000123384	0.130256	2.14793e-09
TXNRD1	ENSG00000198431	0.18426	2.06757e-09
KDM6B	ENSG00000132510	0.215603	2.08874e-09
SLC16A3	ENSG00000141526	0.173709	2.119e-09
CLASP2	ENSG00000163539	-0.0911606	2.19276e-09
HID1	ENSG00000167861	-0.191336	2.26835e-09
BTBD3	ENSG00000132640	-0.175936	2.25311e-09
RPS18	ENSG00000231500	0.164407	2.32705e-09
NPLOC4	ENSG00000182446	0.0907782	2.22311e-09
SERTAD1	ENSG00000197019	0.331937	2.3756e-09
SAMD12	ENSG00000177570	-0.183903	2.47327e-09
EPN1	ENSG00000063245	0.113176	2.3283e-09
ARHGEF3	ENSG00000163947	-0.178848	2.32914e-09
PHLDA2	ENSG00000181649	0.49046	9.43958e-10
ZNF678	ENSG00000181450	-0.148941	2.5641e-09
KITLG	ENSG00000049130	-0.202892	2.38143e-09
DDX54	ENSG00000123064	0.102083	2.56506e-09
METTL1	ENSG00000037897	0.212447	2.66931e-09
ITM2B	ENSG00000136156	-0.105012	2.81188e-09
NOP16	ENSG00000048162	0.217867	2.89347e-09
RPL7	ENSG00000147604	0.113564	2.98541e-09
UBR3	ENSG00000144357	-0.0794821	2.88734e-09
ATP5D	ENSG00000099624	0.164286	3.11243e-09
FRZB	ENSG00000162998	0.339094	3.08454e-09
TNR	ENSG00000116147	-0.797457	2.98541e-09
NXT1	ENSG00000132661	0.181476	3.12229e-09
EVA1B	ENSG00000142694	0.292502	2.75151e-09
SMAD5	ENSG00000113658	-0.0923607	2.9896e-09
TMEM256	ENSG00000205544	0.146439	3.23655e-09
PGLS	ENSG00000130313	0.119654	3.20732e-09
RPL6	ENSG00000089009	0.100714	3.20391e-09
CACFD1	ENSG00000160325	0.145302	3.28612e-09
CEP44	ENSG00000164118	-0.138078	3.51488e-09
SLC44A2	ENSG00000129353	-0.0896998	3.27992e-09
FHL3	ENSG00000183386	0.259613	3.70779e-09
JUND	ENSG00000130522	0.300466	3.4785e-09
CDC42EP4	ENSG00000179604	0.184634	3.7085e-09
MAFK	ENSG00000198517	0.172856	3.71894e-09
MIF	ENSG00000240972	0.278396	4.07409e-09
RSBN1L	ENSG00000187257	-0.11445	4.07409e-09
RPS6KA6	ENSG00000072133	-0.262861	2.98541e-09
RCOR3	ENSG00000117625	-0.0967023	4.14756e-09
DOHH	ENSG00000129932	0.178943	4.23967e-09
DBNDD2	ENSG00000244274	0.104833	4.22884e-09
GNA15	ENSG00000060558	0.168762	4.51774e-09
EGLN2	ENSG00000269858	0.101541	4.23967e-09
WWC2	ENSG00000151718	-0.15491	4.3083e-09
RPS4X	ENSG00000198034	0.0974996	4.55565e-09
FBL	ENSG00000105202	0.112658	4.47586e-09
DNM1	ENSG00000106976	0.321866	4.77902e-09
CARF	ENSG00000138380	-0.154136	5.10658e-09
PPIF	ENSG00000108179	0.206565	5.11678e-09
NOB1	ENSG00000141101	0.118556	5.10803e-09
SLC35A3	ENSG00000117620	-0.11966	5.00162e-09
COX8A	ENSG00000176340	0.10531	4.8912e-09
PKIA	ENSG00000171033	-0.203339	5.24968e-09
PDGFRA	ENSG00000134853	0.260567	4.8912e-09
TTC14	ENSG00000163728	-0.147637	5.13802e-09
COL5A1	ENSG00000130635	0.277677	4.909e-09
MZT2B	ENSG00000152082	0.235782	5.35027e-09
PTPRO	ENSG00000151490	-0.212618	5.41775e-09
SNAPC3	ENSG00000164975	-0.136523	5.22223e-09
RPL9	ENSG00000163682	0.174818	5.21663e-09
ZNF598	ENSG00000167962	0.121801	5.56386e-09
RRP9	ENSG00000114767	0.159026	5.70887e-09
CENPB	ENSG00000125817	0.0866573	5.24652e-09
NPM3	ENSG00000107833	0.189659	5.21663e-09
TSSC4	ENSG00000184281	0.140719	5.72011e-09
PDE5A	ENSG00000138735	-0.184717	5.45796e-09
NUMBL	ENSG00000105245	0.225791	6.02547e-09
RPS10	ENSG00000124614	0.115761	5.63665e-09
DPP7	ENSG00000176978	0.137219	5.74366e-09
MFSD12	ENSG00000161091	0.154977	6.41756e-09
TMEM115	ENSG00000126062	0.0870969	6.20947e-09
PRKACB	ENSG00000142875	-0.142069	6.32653e-09
RPL4	ENSG00000174444	0.100761	6.98707e-09
ZNF3	ENSG00000166526	-0.104218	7.10471e-09
ADARB2	ENSG00000185736	-0.534483	5.13732e-09
IFNGR2	ENSG00000159128	0.118367	6.69328e-09
TNFAIP8L3	ENSG00000183578	0.286088	7.51397e-09
SETD4	ENSG00000185917	-0.144568	7.6687e-09
PABPC4	ENSG00000090621	0.136881	6.95594e-09
CTHRC1	ENSG00000164932	0.534267	7.07764e-09
RPS9	ENSG00000170889	0.131608	7.51397e-09
DDX60	ENSG00000137628	-0.168914	7.51397e-09
ADRA1B	ENSG00000170214	0.429633	5.48981e-09
ABHD6	ENSG00000163686	-0.284111	8.68274e-09
MPZL1	ENSG00000197965	0.113156	7.81896e-09
GRASP	ENSG00000161835	0.288837	8.16342e-09
BBX	ENSG00000114439	-0.0947961	8.20087e-09
ID1	ENSG00000125968	0.446214	8.30262e-09
TNFRSF6B	ENSG00000243509	1.11498	3.4785e-09
NAPSA	ENSG00000131400	0.188075	8.86662e-09
BTN2A1	ENSG00000112763	-0.138412	8.50839e-09
DDT	ENSG00000099977	0.201473	9.3096e-09
KIAA0430	ENSG00000166783	-0.0954285	8.6731e-09
CDK4	ENSG00000135446	0.0828146	8.79987e-09
ABCE1	ENSG00000164163	0.0918064	8.9436e-09
UGCG	ENSG00000148154	0.188693	8.96722e-09
ZDHHC23	ENSG00000184307	-0.191821	9.91112e-09
ZNF148	ENSG00000163848	-0.0857311	9.25243e-09
KPNA2	ENSG00000182481	0.176202	9.906e-09
ASPSCR1	ENSG00000169696	0.131861	1.01543e-08
LRP10	ENSG00000197324	0.0833542	9.4766e-09
GPR126	ENSG00000112414	-0.261933	9.38488e-09
ZNF662	ENSG00000182983	-0.153924	1.02596e-08
TNFRSF1A	ENSG00000067182	0.137317	9.44872e-09
RPL13	ENSG00000167526	0.156452	9.94695e-09
TRPM2	ENSG00000142185	0.274031	1.01563e-08
NR3C2	ENSG00000151623	-0.13569	1.01477e-08
MT1M	ENSG00000205364	0.574775	1.05418e-08
TCP11L2	ENSG00000166046	-0.23515	1.06399e-08
MYSM1	ENSG00000162601	-0.127959	1.02094e-08
MDM1	ENSG00000111554	-0.155012	1.08303e-08
HSPBP1	ENSG00000133265	0.129133	1.08506e-08
HNRNPM	ENSG00000099783	0.112036	1.01563e-08
ISLR	ENSG00000129009	0.232329	1.04818e-08
PPP1R12A	ENSG00000058272	-0.103827	1.03432e-08
SH3GL3	ENSG00000140600	-0.373124	7.26743e-09
VASN	ENSG00000168140	0.257107	1.11338e-08
MID1IP1	ENSG00000165175	0.203075	1.07701e-08
DGKD	ENSG00000077044	0.192518	1.1076e-08
CSNK1G2	ENSG00000133275	0.103079	1.15823e-08
CADM1	ENSG00000182985	-0.168585	1.15378e-08
BRWD1	ENSG00000185658	-0.091031	1.15525e-08
LGR5	ENSG00000139292	-0.725345	8.79987e-09
PPM1L	ENSG00000163590	-0.20945	1.26763e-08
ARMC5	ENSG00000140691	0.166768	1.34922e-08
CREBZF	ENSG00000137504	-0.144203	1.24211e-08
ASB9	ENSG00000102048	-0.298179	1.1546e-08
FZD3	ENSG00000104290	-0.222989	1.27411e-08
MPST	ENSG00000128309	0.133167	1.29674e-08
SLITRK2	ENSG00000185985	-0.617512	8.93287e-09
RELA	ENSG00000173039	0.089751	1.27411e-08
RPL27A	ENSG00000166441	0.10729	1.33543e-08
ATF2	ENSG00000115966	-0.0785356	1.32562e-08
PURA	ENSG00000185129	-0.115133	1.33543e-08
ALOX15B	ENSG00000179593	0.415286	1.38491e-08
VANGL2	ENSG00000162738	-0.218599	1.47103e-08
PNO1	ENSG00000115946	0.151646	1.52324e-08
PPRC1	ENSG00000148840	0.164512	1.43929e-08
RPL41	ENSG00000229117	0.113994	1.458e-08
MED23	ENSG00000112282	-0.0954786	1.458e-08
MRPS24	ENSG00000062582	0.112989	1.56336e-08
UBA52	ENSG00000221983	0.0933453	1.4415e-08
AXIN1	ENSG00000103126	0.0992631	1.52032e-08
UTP3	ENSG00000132467	0.13066	1.52324e-08
SMAP2	ENSG00000084070	0.163778	1.458e-08
GRAMD1A	ENSG00000089351	0.132616	1.458e-08
GALNT15	ENSG00000131386	0.586371	1.64862e-08
SLC7A5	ENSG00000103257	0.389714	1.64509e-08
ZNF292	ENSG00000188994	-0.128523	1.52324e-08
ST6GALNAC5	ENSG00000117069	-0.241826	1.64509e-08
TRABD	ENSG00000170638	0.12724	1.63989e-08
SCAND1	ENSG00000171222	0.18731	1.68888e-08
B4GAT1	ENSG00000174684	-0.119373	1.61348e-08
IER5	ENSG00000162783	0.225979	1.62343e-08
JOSD2	ENSG00000161677	0.198667	1.80005e-08
DCHS2	ENSG00000197410	-0.765929	6.66007e-09
TRIM45	ENSG00000134253	-0.217501	1.52324e-08
CCDC124	ENSG00000007080	0.140002	1.86678e-08
FSD1L	ENSG00000106701	-0.208878	1.80733e-08
ROR2	ENSG00000169071	0.265811	1.94432e-08
TJP1	ENSG00000104067	-0.111283	1.75626e-08
CUL4B	ENSG00000158290	-0.0892732	1.75497e-08
NUMB	ENSG00000133961	-0.0724248	1.75316e-08
FNDC3A	ENSG00000102531	-0.0996646	1.80005e-08
AFAP1L1	ENSG00000157510	-0.181267	1.88614e-08
NABP1	ENSG00000173559	0.23949	1.96549e-08
JUNB	ENSG00000171223	0.64581	1.93449e-08
SNAI1	ENSG00000124216	0.570159	2.14282e-08
ARPC4	ENSG00000241553	0.0685685	1.94679e-08
CLUH	ENSG00000132361	0.109884	2.01084e-08
TRUB1	ENSG00000165832	-0.123935	2.24516e-08
MTX3	ENSG00000177034	-0.109448	2.19759e-08
TPD52	ENSG00000076554	-0.168883	2.14128e-08
CEP97	ENSG00000182504	-0.145159	2.33641e-08
SDF2L1	ENSG00000128228	0.217864	2.32721e-08
TGFBR3	ENSG00000069702	-0.212086	2.13386e-08
SOAT1	ENSG00000057252	0.122349	2.27699e-08
C19orf43	ENSG00000123144	0.129952	2.32393e-08
RNF38	ENSG00000137075	-0.0797532	2.29807e-08
RPL36A	ENSG00000241343	0.134678	2.33831e-08
ADCY2	ENSG00000078295	-0.483996	1.01229e-08
TESK1	ENSG00000107140	0.105936	2.48828e-08
STK11	ENSG00000118046	0.088383	2.48488e-08
P3H3	ENSG00000110811	0.180179	2.6572e-08
MMP2	ENSG00000087245	0.24317	2.51239e-08
ROM1	ENSG00000149489	0.247645	1.99579e-08
ZSWIM5	ENSG00000162415	-0.193365	2.71985e-08
RP11-693N9.2	ENSG00000235505	-0.195643	2.75468e-08
PANX1	ENSG00000110218	0.168517	2.78838e-08
PPARGC1A	ENSG00000109819	-0.294226	2.84467e-08
TIMM17A	ENSG00000134375	0.0869954	2.67586e-08
bP-2189O9.2	ENSG00000278931	-0.509032	9.95307e-09
RPL27	ENSG00000131469	0.0987474	2.63723e-08
RARRES1	ENSG00000118849	0.467824	2.81547e-08
PDGFRB	ENSG00000113721	0.164045	2.67965e-08
CSF3R	ENSG00000119535	0.258812	2.63517e-08
SRGN	ENSG00000122862	0.179536	2.66569e-08
PIKFYVE	ENSG00000115020	-0.082207	2.69764e-08
HPGD	ENSG00000164120	-0.436199	2.76739e-08
RHOG	ENSG00000177105	0.104706	2.79927e-08
AP5M1	ENSG00000053770	-0.0913223	2.90858e-08
UXS1	ENSG00000115652	-0.099059	2.82144e-08
GPR132	ENSG00000183484	0.267981	3.07339e-08
ATP6V0C	ENSG00000185883	0.137817	2.84467e-08
PHPT1	ENSG00000054148	0.115993	2.98036e-08
PIM1	ENSG00000137193	0.295771	2.93572e-08
BEX1	ENSG00000133169	-0.627594	8.33691e-09
TRIM52	ENSG00000183718	-0.116341	3.21791e-08
SERPINB6	ENSG00000124570	-0.114335	2.97291e-08
BYSL	ENSG00000112578	0.1918	3.3732e-08
PTPRCAP	ENSG00000213402	0.248797	3.40838e-08
PTPRN2	ENSG00000155093	-0.214971	3.32818e-08
RBM41	ENSG00000089682	-0.129478	3.37917e-08
TUBE1	ENSG00000074935	-0.151418	3.40933e-08
TSPAN13	ENSG00000106537	-0.145514	3.06151e-08
DCLRE1B	ENSG00000118655	-0.166811	3.45068e-08
TMOD3	ENSG00000138594	-0.107427	3.07262e-08
PES1	ENSG00000100029	0.0978311	3.18329e-08
SLC25A36	ENSG00000114120	-0.105531	3.32786e-08
PHIP	ENSG00000146247	-0.113974	3.41546e-08
TRADD	ENSG00000102871	0.131947	3.83735e-08
RP11-166D19.1	ENSG00000255248	0.246547	3.84242e-08
GTPBP6	ENSG00000178605	0.1426	3.60018e-08
XK	ENSG00000047597	-0.269415	3.23782e-08
PHF6	ENSG00000156531	-0.108197	3.84242e-08
RAB3GAP2	ENSG00000118873	-0.0757334	3.56715e-08
PLAGL1	ENSG00000118495	-0.145378	3.72674e-08
HSPB1	ENSG00000106211	0.210754	3.56826e-08
GPAA1	ENSG00000197858	0.104804	3.56845e-08
FAM189A1	ENSG00000104059	-0.337259	3.58757e-08
AGPAT2	ENSG00000169692	0.175339	3.66249e-08
TUBB3	ENSG00000258947	0.632203	2.27699e-08
GNB2L1	ENSG00000204628	0.100589	3.84242e-08
COL4A3	ENSG00000169031	-0.233289	3.78294e-08
GRPEL1	ENSG00000109519	0.104608	4.04435e-08
RAB40C	ENSG00000197562	0.137959	4.07318e-08
CAPN2	ENSG00000162909	-0.114436	3.99482e-08
UXT	ENSG00000126756	0.0972562	4.20618e-08
MBOAT2	ENSG00000143797	-0.146336	4.03947e-08
PA2G4	ENSG00000170515	0.0721238	4.0416e-08
TIMM23	ENSG00000265354	0.0820773	4.39042e-08
MGRN1	ENSG00000102858	0.132016	4.15924e-08
STRN	ENSG00000115808	-0.0743183	4.24336e-08
NLGN2	ENSG00000169992	0.161389	4.5982e-08
EXD2	ENSG00000081177	-0.0845926	4.43881e-08
CXorf57	ENSG00000147231	-0.265051	4.32475e-08
GIPC1	ENSG00000123159	0.119162	4.31581e-08
FAM111A	ENSG00000166801	-0.101924	4.36836e-08
NME3	ENSG00000103024	0.139198	4.89222e-08
SLC39A14	ENSG00000104635	0.23845	4.69405e-08
FAM47E	ENSG00000189157	-0.261852	4.43881e-08
FUBP3	ENSG00000107164	-0.0743497	4.53858e-08
B4GALT6	ENSG00000118276	-0.228435	4.31581e-08
RP3-525N10.2	ENSG00000230910	-0.342458	2.76739e-08
CILP	ENSG00000138615	0.695266	4.88252e-08
BAG3	ENSG00000151929	0.229744	4.77046e-08
DIXDC1	ENSG00000150764	-0.138307	4.83136e-08
FBXO25	ENSG00000147364	-0.110004	4.88566e-08
ARF4	ENSG00000168374	0.0867917	4.76813e-08
TNS3	ENSG00000136205	-0.120812	4.88163e-08
SIKE1	ENSG00000052723	-0.0858823	5.07374e-08
RMND5A	ENSG00000153561	-0.0906945	4.83736e-08
RPLP2	ENSG00000177600	0.15569	4.96896e-08
MT1E	ENSG00000169715	0.471283	5.33941e-08
APOLD1	ENSG00000178878	0.597402	5.23116e-08
LUC7L3	ENSG00000108848	-0.119553	5.07374e-08
TOMM5	ENSG00000175768	0.0986916	5.55863e-08
FUNDC2	ENSG00000165775	0.0736488	5.13363e-08
MAT2B	ENSG00000038274	-0.0785406	5.101e-08
SAMD9L	ENSG00000177409	-0.176574	5.14179e-08
MAP3K11	ENSG00000173327	0.123849	5.13363e-08
MTUS1	ENSG00000129422	0.148425	5.44863e-08
SEPHS1	ENSG00000086475	-0.0703584	5.76005e-08
PNISR	ENSG00000132424	-0.103403	5.6436e-08
DACH1	ENSG00000276644	-0.30654	6.29863e-08
TTYH3	ENSG00000136295	0.167652	5.81154e-08
KPNA5	ENSG00000196911	-0.133854	6.46966e-08
RAB30	ENSG00000137502	-0.200604	6.25122e-08
BAD	ENSG00000002330	0.11908	6.24774e-08
IER2	ENSG00000160888	0.526408	5.76717e-08
BCHE	ENSG00000114200	-0.367024	6.33657e-08
COL10A1	ENSG00000123500	0.967183	4.34072e-08
PTK7	ENSG00000112655	0.124196	6.18993e-08
RPL32	ENSG00000144713	0.0978923	6.40545e-08
AKR1B1	ENSG00000085662	0.139769	6.24774e-08
SLC7A1	ENSG00000139514	0.17396	6.7759e-08
DMXL1	ENSG00000172869	-0.0978874	6.39161e-08
ZC3H12A	ENSG00000163874	0.359847	7.05856e-08
CMTM7	ENSG00000153551	0.155984	7.1631e-08
CLMP	ENSG00000166250	0.290038	7.06604e-08
NOP14	ENSG00000087269	0.106056	7.05856e-08
TST	ENSG00000128311	0.158077	7.06604e-08
ERVFRD-1	ENSG00000244476	-0.481332	2.65068e-08
ARHGAP12	ENSG00000165322	-0.110283	6.90983e-08
ABL2	ENSG00000143322	0.185657	6.94345e-08
PLAUR	ENSG00000011422	0.254038	6.96162e-08
APC	ENSG00000134982	-0.102271	6.90983e-08
DDHD2	ENSG00000085788	-0.0866316	7.01027e-08
KDM3A	ENSG00000115548	-0.136019	7.01691e-08
COL6A3	ENSG00000163359	0.201634	7.26165e-08
AP000892.6	ENSG00000280143	0.319213	7.19342e-08
ZNF354C	ENSG00000177932	-0.144818	8.09376e-08
MIB1	ENSG00000101752	-0.102673	7.11156e-08
TSC1	ENSG00000165699	-0.0831631	7.16477e-08
FNDC4	ENSG00000115226	0.308672	6.84483e-08
STK40	ENSG00000196182	0.0905515	7.11156e-08
AC009948.5	ENSG00000223960	-0.157704	7.89095e-08
EIF2S1	ENSG00000134001	0.0671841	7.31635e-08
ZNF621	ENSG00000172888	-0.0842669	7.70217e-08
RALGPS1	ENSG00000136828	-0.126401	8.45517e-08
EIF3B	ENSG00000106263	0.0830516	7.45567e-08
LINC01011	ENSG00000244041	-0.284337	4.96489e-08
SLC35B2	ENSG00000157593	0.0944527	7.89095e-08
PRRX1	ENSG00000116132	0.26214	7.8898e-08
GPR171	ENSG00000174946	0.395169	7.11156e-08
COL5A2	ENSG00000204262	0.227996	7.89095e-08
YBX3	ENSG00000060138	0.149438	8.17717e-08
RPS11	ENSG00000142534	0.0969749	8.72126e-08
RBM5	ENSG00000003756	-0.0784973	8.25249e-08
U2SURP	ENSG00000163714	-0.0850853	8.27788e-08
OGT	ENSG00000147162	-0.138233	8.45769e-08
BLVRB	ENSG00000090013	0.142394	8.66161e-08
POLE4	ENSG00000115350	0.133884	9.80712e-08
LTB4R	ENSG00000213903	0.207508	1.01995e-07
LNPEP	ENSG00000113441	-0.0950079	8.92004e-08
SCN4B	ENSG00000177098	-0.340758	9.19732e-08
CTBP1	ENSG00000159692	0.087189	9.03719e-08
RAMP2	ENSG00000131477	-0.156482	9.24128e-08
GVINP1	ENSG00000254838	-0.249009	9.83922e-08
REXO2	ENSG00000076043	0.104728	9.64724e-08
SNX13	ENSG00000071189	-0.0837975	9.3715e-08
TRAPPC2	ENSG00000196459	-0.119838	1.07417e-07
ZBTB44	ENSG00000196323	-0.0834874	9.37825e-08
DNPH1	ENSG00000112667	0.172891	1.07349e-07
TMEM19	ENSG00000139291	-0.104546	9.84726e-08
SAMD11	ENSG00000187634	0.421286	9.24128e-08
SLC5A1	ENSG00000100170	-0.486003	1.08128e-07
TRIM8	ENSG00000171206	0.0991899	9.54898e-08
SH3BP5	ENSG00000131370	-0.149808	9.71801e-08
PDE1A	ENSG00000115252	0.323422	1.10732e-07
FLOT1	ENSG00000137312	0.0919702	9.76866e-08
AKT1S1	ENSG00000204673	0.0892089	1.05744e-07
ITGA7	ENSG00000135424	0.24889	1.05011e-07
AP2S1	ENSG00000042753	0.101138	1.03759e-07
SDR16C5	ENSG00000170786	0.229705	1.02292e-07
NCOR2	ENSG00000196498	0.10909	1.00421e-07
TMEM123	ENSG00000152558	-0.0928449	1.02292e-07
CASP8AP2	ENSG00000118412	-0.10447	1.11901e-07
MPP5	ENSG00000072415	-0.109219	1.03646e-07
ANKRD50	ENSG00000151458	-0.153733	1.02292e-07
MRPS12	ENSG00000128626	0.136069	1.19564e-07
MGAT3	ENSG00000128268	-0.225391	1.06827e-07
AHCY	ENSG00000101444	0.0872624	1.0507e-07
ADAMTSL2	ENSG00000197859	0.262991	1.14345e-07
ARID2	ENSG00000189079	-0.0891273	1.1506e-07
RIMS1	ENSG00000079841	-0.565624	4.43881e-08
RPL12	ENSG00000197958	0.128493	1.16403e-07
RTN1	ENSG00000139970	-0.253698	1.2896e-07
FMR1	ENSG00000102081	-0.0802603	1.16403e-07
TENM3	ENSG00000218336	0.448188	1.289e-07
FGD5	ENSG00000154783	-0.133228	1.1506e-07
NUDT22	ENSG00000149761	0.119926	1.3175e-07
ZC3H14	ENSG00000100722	-0.0795337	1.16593e-07
RPS20	ENSG00000008988	0.109655	1.26023e-07
SLC16A2	ENSG00000147100	0.161969	1.31349e-07
PVRL2	ENSG00000130202	0.109194	1.22475e-07
ZFYVE9	ENSG00000157077	-0.117038	1.27582e-07
XXbac-BPGBPG55C20.2	ENSG00000272316	-0.227653	1.37812e-07
FAM199X	ENSG00000123575	-0.0838795	1.2896e-07
DOPEY1	ENSG00000083097	-0.112038	1.31202e-07
BTN3A1	ENSG00000026950	-0.158369	1.25678e-07
SLC25A1	ENSG00000100075	0.190011	1.37566e-07
RPL39	ENSG00000198918	0.136967	1.3015e-07
KAL1	ENSG00000011201	-0.209772	1.30011e-07
CLCF1	ENSG00000175505	0.369753	1.47769e-07
C1orf122	ENSG00000197982	0.145292	1.55866e-07
PTRH2	ENSG00000141378	0.123515	1.56193e-07
CEACAM6	ENSG00000086548	0.397428	1.40486e-07
CNOT6	ENSG00000113300	-0.0729945	1.39792e-07
ZNF681	ENSG00000196172	-0.247509	1.17852e-07
GTF2A1	ENSG00000165417	-0.09962	1.43313e-07
RPS21	ENSG00000171858	0.120207	1.39792e-07
SMIM3	ENSG00000256235	0.224001	1.52326e-07
ADCYAP1	ENSG00000141433	1.63054	7.16477e-08
ELL	ENSG00000105656	0.135389	1.5608e-07
EIF3G	ENSG00000130811	0.0809559	1.43276e-07
NAA40	ENSG00000110583	-0.112351	1.63497e-07
EFCC1	ENSG00000114654	-0.195515	1.64314e-07
PPP1R9A	ENSG00000158528	-0.11595	1.61282e-07
SOSTDC1	ENSG00000171243	-0.612455	1.61786e-07
USP46	ENSG00000109189	-0.114423	1.67959e-07
PCOLCE	ENSG00000106333	0.174828	1.49534e-07
KCNA4	ENSG00000182255	-0.569118	1.23615e-07
NRCAM	ENSG00000091129	-0.3533	1.74515e-07
EFR3A	ENSG00000132294	-0.0859414	1.51218e-07
GSK3B	ENSG00000082701	-0.0781478	1.52697e-07
ARFGEF2	ENSG00000124198	-0.0715784	1.60187e-07
USP33	ENSG00000077254	-0.0723543	1.61786e-07
AP1S3	ENSG00000152056	-0.222188	1.93545e-07
FBRSL1	ENSG00000112787	0.104915	1.79247e-07
ZNF441	ENSG00000197044	-0.168787	1.96828e-07
MRPL4	ENSG00000105364	0.104862	1.93492e-07
TWF2	ENSG00000247596	0.07661	1.75801e-07
HMHA1	ENSG00000180448	0.136846	1.76198e-07
MBOAT7	ENSG00000125505	0.12962	1.8116e-07
GDAP1	ENSG00000104381	-0.186092	2.05237e-07
NR2C2	ENSG00000177463	-0.0806161	1.76198e-07
RP11-255H23.2	ENSG00000233836	-0.210387	1.9307e-07
MRFAP1	ENSG00000179010	0.0710194	1.81934e-07
LCORL	ENSG00000178177	-0.124743	2.1327e-07
SFTPB	ENSG00000168878	0.167101	2.15115e-07
HERC3	ENSG00000138641	-0.107155	1.92183e-07
MAP3K1	ENSG00000095015	-0.133749	1.9533e-07
ZBTB14	ENSG00000198081	-0.0939278	2.13537e-07
CSPP1	ENSG00000104218	-0.14898	2.15193e-07
LAD1	ENSG00000159166	0.253745	2.1327e-07
ZC2HC1A	ENSG00000104427	-0.142908	2.20293e-07
TAP2	ENSG00000204267	-0.14713	1.8968e-07
BOK	ENSG00000176720	0.140992	2.06333e-07
PCDH10	ENSG00000138650	-0.522246	1.71137e-07
FAM83G	ENSG00000188522	0.201122	2.27855e-07
CTDP1	ENSG00000060069	0.117626	2.19444e-07
GPR4	ENSG00000177464	0.286869	2.275e-07
ADAM8	ENSG00000151651	0.243907	2.26446e-07
LPPR2	ENSG00000105520	0.122126	2.16961e-07
C19orf24	ENSG00000228300	0.123372	2.37097e-07
FGFRL1	ENSG00000127418	0.170272	2.30617e-07
CCDC132	ENSG00000004766	-0.0989355	2.26864e-07
CTU2	ENSG00000174177	0.168786	2.39959e-07
LRRC2	ENSG00000163827	-0.531895	2.04054e-07
RPL11	ENSG00000142676	0.0941052	2.20293e-07
GLIPR1	ENSG00000139278	0.160845	2.19444e-07
LZTFL1	ENSG00000163818	-0.103198	2.27855e-07
NEDD1	ENSG00000139350	-0.0927031	2.37866e-07
RPS6	ENSG00000137154	0.107067	2.29095e-07
BOP1	ENSG00000261236	0.143558	2.49953e-07
ERVK3-1	ENSG00000142396	0.10027	2.31834e-07
PYCARD	ENSG00000103490	0.157904	2.54796e-07
ARHGAP5	ENSG00000100852	-0.102722	2.20293e-07
HOMER3	ENSG00000051128	0.202693	2.59131e-07
CLCN4	ENSG00000073464	-0.196248	2.53288e-07
ATP6V0B	ENSG00000117410	0.089283	2.27855e-07
FKBP5	ENSG00000096060	0.394267	2.32482e-07
SMOC2	ENSG00000112562	0.359749	2.40708e-07
PTGES	ENSG00000148344	0.365894	2.62024e-07
CHD9	ENSG00000177200	-0.10196	2.32482e-07
IFRD2	ENSG00000214706	0.110253	2.47328e-07
TRMT61A	ENSG00000166166	0.149777	2.68965e-07
C5AR1	ENSG00000197405	0.252023	2.40323e-07
AHNAK	ENSG00000124942	-0.115431	2.6351e-07
KIAA1328	ENSG00000150477	-0.120174	2.75809e-07
FBN1	ENSG00000166147	0.212656	2.37866e-07
LRRC58	ENSG00000163428	-0.081296	2.44875e-07
RPS8	ENSG00000142937	0.103763	2.51735e-07
KIAA0408	ENSG00000189367	-0.238803	2.58126e-07
CEP135	ENSG00000174799	-0.126777	2.83416e-07
ATP1A1	ENSG00000163399	0.097739	2.62024e-07
C11orf31	ENSG00000211450	0.128879	2.63674e-07
KIF27	ENSG00000165115	-0.174624	2.92608e-07
PTPN21	ENSG00000070778	-0.11042	2.49953e-07
RELB	ENSG00000104856	0.223818	2.85078e-07
COA4	ENSG00000181924	0.0862825	2.83212e-07
THAP5	ENSG00000177683	-0.114683	2.81035e-07
RPL7A	ENSG00000148303	0.0875662	2.73389e-07
ATAD3A	ENSG00000197785	0.132368	3.00985e-07
ZGPAT	ENSG00000197114	0.0987567	2.8439e-07
LPAR2	ENSG00000064547	0.181189	3.06034e-07
SCARA3	ENSG00000168077	-0.258629	2.70484e-07
UBXN6	ENSG00000167671	0.0993232	2.706e-07
PSME3	ENSG00000131467	0.0578432	2.77554e-07
B3GAT3	ENSG00000149541	0.102084	3.07117e-07
ALDH16A1	ENSG00000161618	0.149465	3.16779e-07
RPL19	ENSG00000108298	0.081397	3.00985e-07
CPXM1	ENSG00000088882	0.759536	3.16779e-07
FCGR2A	ENSG00000143226	0.222413	2.85065e-07
ZBTB42	ENSG00000179627	0.133923	3.32018e-07
MPPE1	ENSG00000154889	-0.115363	3.07117e-07
GNL2	ENSG00000134697	0.0847715	3.09058e-07
RAB20	ENSG00000139832	0.167742	3.16779e-07
TP53INP1	ENSG00000164938	-0.202464	3.01462e-07
PREX2	ENSG00000046889	-0.182776	3.07117e-07
CDC42EP5	ENSG00000167617	0.212591	3.50041e-07
ST3GAL1	ENSG00000008513	0.136335	3.01462e-07
ZNF510	ENSG00000081386	-0.102432	3.50041e-07
SAMD9	ENSG00000205413	-0.145986	3.18336e-07
BTN3A3	ENSG00000111801	-0.164816	3.0623e-07
TGFB1	ENSG00000105329	0.118101	3.14086e-07
ZPR1	ENSG00000109917	0.0833251	3.31767e-07
GMFB	ENSG00000197045	-0.0987974	3.20267e-07
COPE	ENSG00000105669	0.0752645	3.16874e-07
CCDC80	ENSG00000091986	0.367441	3.22928e-07
NFKB1	ENSG00000109320	0.139935	3.24104e-07
C9orf16	ENSG00000171159	0.127735	3.68575e-07
CCT2	ENSG00000166226	0.071112	3.31753e-07
PEG3	ENSG00000198300	-0.198466	3.92264e-07
ILF2	ENSG00000143621	0.0657367	3.31767e-07
STAG2	ENSG00000101972	-0.0622029	3.32018e-07
RP1-39G22.7	ENSG00000259943	-0.193373	3.77292e-07
RIMKLA	ENSG00000177181	-0.192354	3.92264e-07
GSTCD	ENSG00000138780	-0.159104	4.01244e-07
BCAT1	ENSG00000060982	0.351157	3.50041e-07
SVEP1	ENSG00000165124	0.198266	3.4397e-07
MRPL3	ENSG00000114686	0.0763578	3.54882e-07
PLA2G7	ENSG00000146070	0.500609	4.08145e-07
RPL18	ENSG00000063177	0.0889558	3.58727e-07
FAM213A	ENSG00000122378	0.158516	3.66487e-07
RHOC	ENSG00000155366	0.0880925	3.50289e-07
AAR2	ENSG00000131043	0.0702411	3.58724e-07
LRRC41	ENSG00000132128	0.0720113	3.50041e-07
MAFF	ENSG00000185022	0.313678	3.66975e-07
HAPLN3	ENSG00000140511	0.288026	4.18296e-07
NT5DC1	ENSG00000178425	-0.0936879	3.66487e-07
GPR15	ENSG00000154165	0.963191	1.79569e-07
SNHG15	ENSG00000232956	0.181827	4.12659e-07
SUPT20H	ENSG00000102710	-0.0806507	3.71853e-07
A2M	ENSG00000175899	0.161239	4.13453e-07
LIFR	ENSG00000113594	-0.219291	3.67133e-07
STC1	ENSG00000159167	-0.512936	4.20412e-07
PPP1R14A	ENSG00000167641	0.210432	4.094e-07
FAM171B	ENSG00000144369	-0.247003	4.09644e-07
RBM42	ENSG00000126254	0.0886649	3.80905e-07
PDE4D	ENSG00000113448	0.252024	3.7191e-07
SESN2	ENSG00000130766	0.184885	4.24116e-07
LRCH2	ENSG00000130224	-0.150701	4.37129e-07
RABL6	ENSG00000196642	0.0745714	3.76997e-07
RNF126	ENSG00000070423	0.141605	4.43636e-07
STARD10	ENSG00000214530	0.122028	4.094e-07
LMNB2	ENSG00000176619	0.106769	4.13249e-07
ELOVL5	ENSG00000012660	0.118027	3.88281e-07
TPST1	ENSG00000169902	0.157681	4.4145e-07
PTPN4	ENSG00000088179	-0.106144	4.21789e-07
PFDN5	ENSG00000123349	0.0759008	3.94475e-07
TTC21B	ENSG00000123607	-0.10775	4.33851e-07
MRPL11	ENSG00000174547	0.0894733	4.59643e-07
MYOZ3	ENSG00000164591	-0.311111	3.37215e-07
ZNF711	ENSG00000147180	-0.260466	4.43636e-07
SESN1	ENSG00000080546	-0.176318	4.24383e-07
LINC00909	ENSG00000264247	-0.15824	5.03258e-07
ZYX	ENSG00000159840	0.13738	4.30878e-07
ADAMTS2	ENSG00000087116	0.231309	4.37129e-07
PNP	ENSG00000198805	0.269631	4.43636e-07
MRPS31P5	ENSG00000243406	-0.195251	5.04116e-07
RABGAP1	ENSG00000011454	-0.0715734	4.37129e-07
SEMA6B	ENSG00000167680	0.349451	5.30195e-07
FAM160B1	ENSG00000151553	-0.0969625	4.59038e-07
EHBP1L1	ENSG00000173442	0.101164	4.41206e-07
ABCF2	ENSG00000033050	0.105094	4.72328e-07
PIP5K1C	ENSG00000186111	0.113784	4.52852e-07
PHB2	ENSG00000215021	0.0702242	4.51969e-07
TCEAL4	ENSG00000133142	0.123824	4.54561e-07
CDKAL1	ENSG00000145996	-0.0997731	5.4016e-07
P4HB	ENSG00000185624	0.0820934	4.80646e-07
ISPD	ENSG00000214960	-0.214095	4.43636e-07
RPS13	ENSG00000110700	0.0971979	4.78733e-07
ZNF248	ENSG00000198105	-0.132918	5.65156e-07
PPFIBP1	ENSG00000110841	-0.106037	4.86302e-07
MRPS2	ENSG00000122140	0.104669	5.59765e-07
LY96	ENSG00000154589	0.17642	5.92889e-07
MARVELD2	ENSG00000152939	-0.162985	5.56702e-07
DCK	ENSG00000156136	-0.105052	5.56623e-07
HNRNPA0	ENSG00000177733	0.0766667	5.00886e-07
CLTA	ENSG00000122705	0.0798224	5.03087e-07
RRP12	ENSG00000052749	0.17038	5.64034e-07
BSN	ENSG00000164061	-0.286796	3.66487e-07
VAMP3	ENSG00000049245	-0.0791961	5.20081e-07
LIF	ENSG00000128342	0.554639	6.1181e-07
BCL3	ENSG00000069399	0.344655	5.90235e-07
NUPL1	ENSG00000139496	0.130645	5.41552e-07
CCT4	ENSG00000115484	0.0678776	5.37289e-07
SEH1L	ENSG00000085415	0.108335	5.90235e-07
IL10	ENSG00000136634	0.593725	3.16779e-07
MIEN1	ENSG00000141741	0.0969175	6.2829e-07
TRAPPC13	ENSG00000113597	-0.0945326	6.30833e-07
WDR5	ENSG00000196363	0.0824806	5.99844e-07
LANCL1	ENSG00000115365	-0.0710377	5.69767e-07
GPR63	ENSG00000112218	-0.326349	3.78882e-07
SSBP4	ENSG00000130511	0.146867	6.52329e-07
TNFSF9	ENSG00000125657	0.500997	3.87221e-07
ZNF608	ENSG00000168916	-0.209132	6.30833e-07
EIF5A	ENSG00000132507	0.0852421	5.9107e-07
LRRFIP1	ENSG00000124831	-0.0871197	5.97467e-07
FAM195B	ENSG00000225663	0.0935605	6.06864e-07
VPS4B	ENSG00000119541	-0.064231	6.02072e-07
MICALL2	ENSG00000164877	0.172167	6.70789e-07
ORC4	ENSG00000115947	-0.0864435	6.49192e-07
ABCA6	ENSG00000154262	0.206223	6.36104e-07
FAM127A	ENSG00000134590	0.0840611	6.10992e-07
CERCAM	ENSG00000167123	0.217319	6.67738e-07
TNS2	ENSG00000111077	0.127337	6.1732e-07
ATP13A3	ENSG00000133657	0.134993	6.08171e-07
NINJ1	ENSG00000131669	0.168427	6.30833e-07
MRPS18A	ENSG00000096080	0.0832134	6.84834e-07
WDR27	ENSG00000184465	-0.131021	7.45821e-07
PDIK1L	ENSG00000175087	-0.157128	7.46438e-07
PRKAB2	ENSG00000131791	-0.124568	6.69908e-07
CYP3A5	ENSG00000106258	-0.364531	7.46438e-07
COMMD2	ENSG00000114744	-0.0806161	6.49192e-07
TNN	ENSG00000120332	-0.536371	4.094e-07
KCNMB4	ENSG00000135643	-0.283145	7.45821e-07
JAGN1	ENSG00000171135	0.0981561	7.27905e-07
ZNF280D	ENSG00000137871	-0.0984975	6.9355e-07
MRPL41	ENSG00000182154	0.171873	8.06884e-07
ZNF532	ENSG00000074657	-0.0789267	6.71632e-07
JOSD1	ENSG00000100221	0.0940169	6.70779e-07
TDO2	ENSG00000151790	0.613966	5.23488e-07
PAMR1	ENSG00000149090	0.44604	8.16703e-07
NAB2	ENSG00000166886	0.260511	7.3743e-07
MMP23A	ENSG00000215914	0.391701	7.89758e-07
CDC23	ENSG00000094880	-0.0705428	7.73634e-07
EBLN3	ENSG00000281649	-0.0780054	7.28196e-07
ZNF135	ENSG00000176293	-0.144642	8.71016e-07
PPIB	ENSG00000166794	0.0762197	7.3659e-07
NIP7	ENSG00000132603	0.114904	8.35968e-07
SPAST	ENSG00000021574	-0.0948135	8.5373e-07
CTNND2	ENSG00000169862	-0.350338	7.98112e-07
DENND5B	ENSG00000170456	-0.153017	8.91184e-07
KAT6B	ENSG00000156650	-0.11225	7.66044e-07
THBD	ENSG00000178726	0.28621	7.66044e-07
TMX4	ENSG00000125827	-0.0894824	7.52916e-07
VPS13C	ENSG00000129003	-0.0901875	7.65201e-07
TTC37	ENSG00000198677	-0.0802804	7.66887e-07
AKAP12	ENSG00000131016	0.254125	7.78652e-07
CCDC86	ENSG00000110104	0.136245	9.43636e-07
RBM38	ENSG00000132819	0.148877	8.83853e-07
EEF1A1	ENSG00000156508	0.0727397	9.43565e-07
MYO9B	ENSG00000099331	0.0825219	7.99516e-07
SSX2IP	ENSG00000117155	-0.139579	9.75253e-07
FBXL15	ENSG00000107872	0.206539	9.41222e-07
NDUFAB1	ENSG00000004779	0.113824	8.94911e-07
ALDH1L1	ENSG00000144908	0.551692	6.61582e-07
KIAA1377	ENSG00000110318	-0.148159	9.80581e-07
SLC2A13	ENSG00000151229	-0.147658	9.81025e-07
ZNF410	ENSG00000119725	0.0955582	8.47027e-07
KLF16	ENSG00000129911	0.196579	9.75253e-07
GIMAP2	ENSG00000106560	-0.147311	9.55858e-07
LRRN4CL	ENSG00000177363	0.386411	8.65768e-07
ZBTB47	ENSG00000114853	0.0861492	8.77226e-07
FAM76B	ENSG00000077458	-0.121707	1.01039e-06
CHST1	ENSG00000175264	-0.389063	9.85429e-07
ETNK2	ENSG00000143845	0.202791	9.80581e-07
SRPRB	ENSG00000144867	0.119632	9.26324e-07
TCIRG1	ENSG00000110719	0.111356	8.82488e-07
HBEGF	ENSG00000113070	0.303047	8.91184e-07
CISD3	ENSG00000277972	0.0902207	1.01468e-06
ATP5L	ENSG00000167283	0.0689912	8.83853e-07
PHRF1	ENSG00000070047	0.088161	9.1131e-07
NRDE2	ENSG00000119720	-0.0919141	9.89061e-07
COLEC10	ENSG00000184374	-0.718983	9.85429e-07
HCFC2	ENSG00000111727	-0.0968967	9.9021e-07
MMP25	ENSG00000008516	0.518379	1.07178e-06
B4GALT1	ENSG00000086062	0.127029	9.16679e-07
KIAA1468	ENSG00000134444	-0.0832181	9.65798e-07
DAAM1	ENSG00000100592	-0.132806	9.41222e-07
CCNT2	ENSG00000082258	-0.0898879	9.44911e-07
PCYT2	ENSG00000185813	0.138243	1.0119e-06
GALNT14	ENSG00000158089	-0.519884	6.45603e-07
SCAI	ENSG00000173611	-0.151288	1.04131e-06
TYROBP	ENSG00000011600	0.13278	9.34953e-07
ZNF624	ENSG00000197566	-0.158159	1.10034e-06
LPCAT1	ENSG00000153395	0.201003	9.80581e-07
HES4	ENSG00000188290	0.329781	9.16679e-07
MROH1	ENSG00000179832	0.108332	1.01964e-06
UBE2S	ENSG00000108106	0.175109	1.15992e-06
ZNF224	ENSG00000267680	-0.102236	1.0491e-06
GXYLT1	ENSG00000151233	-0.0986017	1.04092e-06
STX17	ENSG00000136874	-0.0852737	9.99419e-07
MAD2L2	ENSG00000116670	0.113563	1.1694e-06
RPS6KA4	ENSG00000162302	0.0967046	1.06906e-06
SENP7	ENSG00000138468	-0.11086	1.09504e-06
PARP12	ENSG00000059378	-0.110278	1.01964e-06
CAMSAP3	ENSG00000076826	0.157126	1.2039e-06
CCDC170	ENSG00000120262	-0.295202	1.21612e-06
NIFK	ENSG00000155438	0.112926	1.14496e-06
SLC25A39	ENSG00000013306	0.11596	1.01854e-06
GADD45A	ENSG00000116717	0.282895	1.15498e-06
ITGA3	ENSG00000005884	-0.120929	1.05704e-06
SARS	ENSG00000031698	0.0630409	1.02245e-06
IRAK3	ENSG00000090376	0.142463	1.04419e-06
ZBTB6	ENSG00000186130	-0.146658	1.23062e-06
MMP17	ENSG00000198598	0.371961	6.70789e-07
SAMD4B	ENSG00000179134	0.0735044	1.04757e-06
UBE2D3	ENSG00000109332	0.0739006	1.06638e-06
FLNC	ENSG00000128591	0.320194	1.10034e-06
PUM2	ENSG00000055917	-0.0540104	1.06906e-06
FENDRR	ENSG00000268388	-0.269777	1.10379e-06
PEAK1	ENSG00000173517	-0.109913	1.08058e-06
NIPAL3	ENSG00000001461	-0.0985485	1.08251e-06
DCN	ENSG00000011465	0.164524	1.19135e-06
EEF2	ENSG00000167658	0.096347	1.19215e-06
EIF4A3	ENSG00000141543	0.147385	1.10034e-06
EML1	ENSG00000066629	-0.161611	1.13653e-06
ZBTB40	ENSG00000184677	-0.0906993	1.12024e-06
MSRB1	ENSG00000198736	0.159626	1.20967e-06
BIN3	ENSG00000147439	0.115178	1.25587e-06
ELN	ENSG00000049540	0.342234	1.14496e-06
LMLN	ENSG00000185621	-0.115737	1.35379e-06
UFL1	ENSG00000014123	-0.0726704	1.17697e-06
MAN1A2	ENSG00000198162	-0.0702449	1.14496e-06
ZNF793	ENSG00000188227	-0.19472	1.35034e-06
STK4	ENSG00000101109	-0.0896228	1.14368e-06
ZMYM3	ENSG00000147130	-0.0868905	1.20755e-06
ATP2B4	ENSG00000058668	-0.0987735	1.18193e-06
FMNL2	ENSG00000157827	-0.126068	1.15434e-06
PRR5	ENSG00000186654	0.160581	1.42825e-06
EDIL3	ENSG00000164176	-0.219268	1.17324e-06
TNRC18	ENSG00000182095	0.097693	1.17467e-06
AEBP1	ENSG00000106624	0.21413	1.21749e-06
EMP1	ENSG00000134531	0.233961	1.22063e-06
AHSA2	ENSG00000173209	-0.123743	1.2365e-06
SREK1	ENSG00000153914	-0.0814234	1.20137e-06
RAB1A	ENSG00000138069	0.0608719	1.20105e-06
NRP1	ENSG00000099250	-0.132639	1.23105e-06
PUM1	ENSG00000134644	-0.0658832	1.20449e-06
ICAM5	ENSG00000105376	0.246483	1.49307e-06
RAB11FIP5	ENSG00000135631	0.104931	1.25587e-06
HS3ST2	ENSG00000122254	0.615701	1.53179e-06
CTD-2554C21.2	ENSG00000267640	-0.199774	1.46374e-06
LMBR1	ENSG00000105983	-0.0922866	1.31438e-06
ANKRD49	ENSG00000168876	-0.109194	1.54861e-06
TTLL7	ENSG00000137941	-0.166739	1.45796e-06
MZT2A	ENSG00000173272	0.182727	1.56267e-06
DNAL1	ENSG00000119661	-0.0973834	1.39114e-06
GALT	ENSG00000213930	-0.0895403	1.42825e-06
DPP6	ENSG00000130226	-0.66603	1.41187e-06
LRIG2	ENSG00000198799	-0.0911578	1.47638e-06
NCK1	ENSG00000158092	-0.0971879	1.36835e-06
SPOPL	ENSG00000144228	-0.0752142	1.42277e-06
KIAA1033	ENSG00000136051	-0.0916818	1.38553e-06
ZNF25	ENSG00000175395	-0.0886041	1.55748e-06
XIAP	ENSG00000101966	-0.0748285	1.42277e-06
CHCHD2	ENSG00000106153	0.0956395	1.41501e-06
NFAM1	ENSG00000235568	0.244384	1.50286e-06
KDR	ENSG00000128052	-0.211237	1.42825e-06
AK9	ENSG00000155085	-0.147308	1.74387e-06
NACC1	ENSG00000160877	0.099699	1.49307e-06
MAF1	ENSG00000179632	0.0674969	1.42368e-06
SPIN1	ENSG00000106723	-0.0691849	1.42368e-06
GADD45B	ENSG00000099860	0.357331	1.44304e-06
SLC25A30	ENSG00000174032	-0.126866	1.57483e-06
SPOP	ENSG00000121067	-0.0738685	1.44756e-06
CRLF1	ENSG00000006016	0.613626	1.43867e-06
LMO3	ENSG00000048540	0.196583	1.46374e-06
MKLN1	ENSG00000128585	-0.0678564	1.45796e-06
LMBRD2	ENSG00000164187	-0.105698	1.64004e-06
ZNF273	ENSG00000198039	-0.24344	1.73304e-06
PPP1R37	ENSG00000104866	0.0960622	1.6759e-06
BATF	ENSG00000156127	0.304147	1.77747e-06
DPCR1	ENSG00000168631	0.353978	1.84317e-06
EDA	ENSG00000158813	-0.210965	1.83904e-06
TALDO1	ENSG00000177156	0.0912142	1.49597e-06
CTNNAL1	ENSG00000119326	-0.209635	1.51236e-06
METRN	ENSG00000103260	0.161288	1.8674e-06
CERS5	ENSG00000139624	0.079966	1.61785e-06
DMRT2	ENSG00000173253	-0.438549	1.22531e-06
POLD4	ENSG00000175482	0.122768	1.67638e-06
SGMS1	ENSG00000198964	-0.0877623	1.58379e-06
RNF130	ENSG00000113269	0.0928895	1.55588e-06
PPARD	ENSG00000112033	0.121041	1.60827e-06
APOD	ENSG00000189058	0.482348	1.68876e-06
CCT6A	ENSG00000146731	0.0584556	1.56202e-06
FAU	ENSG00000149806	0.0779958	1.59709e-06
SCAF11	ENSG00000139218	-0.0604348	1.59608e-06
PIEZO2	ENSG00000154864	0.246883	1.67839e-06
NNT-AS1	ENSG00000248092	-0.103016	1.91919e-06
EFEMP2	ENSG00000172638	0.090895	1.60486e-06
RPUSD1	ENSG00000007376	0.126627	1.99941e-06
RXFP1	ENSG00000171509	-0.278152	1.9601e-06
LINC00607	ENSG00000235770	-0.305411	1.59886e-06
MFSD6	ENSG00000151690	-0.117321	1.63907e-06
IMPDH1	ENSG00000106348	0.0979294	1.69913e-06
S100A12	ENSG00000163221	0.776399	1.60827e-06
MTA2	ENSG00000149480	0.067023	1.66427e-06
GABRB2	ENSG00000145864	-0.467297	2.00826e-06
RGMA	ENSG00000182175	0.330611	2.1017e-06
LIN7A	ENSG00000111052	-0.146328	1.93402e-06
ZNF366	ENSG00000178175	-0.253389	2.04923e-06
TRIM33	ENSG00000197323	-0.0635327	1.77747e-06
LSM7	ENSG00000130332	0.113012	2.08584e-06
RUNX1T1	ENSG00000079102	-0.171887	2.06317e-06
PPP4C	ENSG00000149923	0.0670639	1.80766e-06
PSMB4	ENSG00000159377	0.0530614	1.77453e-06
A4GALT	ENSG00000128274	0.218958	2.06119e-06
ZNF675	ENSG00000197372	-0.151992	2.22577e-06
ABHD10	ENSG00000144827	-0.0895325	2.10311e-06
RPS12	ENSG00000112306	0.101057	1.93084e-06
MRPL36	ENSG00000171421	0.114833	2.29576e-06
GALNT18	ENSG00000110328	-0.178741	1.86329e-06
ATRAID	ENSG00000138085	0.066524	1.85987e-06
AP4M1	ENSG00000221838	-0.10436	2.21739e-06
RAD17	ENSG00000152942	-0.08323	2.08584e-06
CHRD	ENSG00000090539	0.164249	2.26842e-06
HSF1	ENSG00000185122	0.0811575	1.91919e-06
PKN2	ENSG00000065243	-0.0822805	1.91201e-06
ILDR2	ENSG00000143195	-0.39831	2.2621e-06
HABP4	ENSG00000130956	0.131401	2.21739e-06
JAM3	ENSG00000166086	-0.141572	1.91807e-06
MAGEE1	ENSG00000198934	-0.15152	2.21739e-06
ABL1	ENSG00000097007	0.122169	1.91313e-06
TSR1	ENSG00000167721	0.0717241	2.03775e-06
RPL10A	ENSG00000198755	0.0941993	2.0483e-06
RHOQ	ENSG00000119729	0.104249	1.94948e-06
PPAN	ENSG00000130810	0.125807	2.3711e-06
USHBP1	ENSG00000130307	-0.155364	2.32186e-06
VAV3	ENSG00000134215	-0.171022	2.34252e-06
KIAA1211	ENSG00000109265	0.306162	2.18387e-06
ESRRA	ENSG00000173153	0.0918186	2.14528e-06
PAXIP1-AS2	ENSG00000214106	-0.111347	2.3379e-06
TRIQK	ENSG00000205133	-0.0915859	2.18855e-06
RPS3A	ENSG00000145425	0.092421	2.20683e-06
ERF	ENSG00000105722	0.159581	2.14989e-06
OSR2	ENSG00000164920	0.521298	2.21739e-06
BEND7	ENSG00000165626	-0.113054	2.35986e-06
TRAF3IP1	ENSG00000204104	-0.0983952	2.32186e-06
PSMD8	ENSG00000099341	0.05336	2.05122e-06
KIAA1671	ENSG00000197077	-0.105816	2.06248e-06
CCM2	ENSG00000136280	0.0770499	2.17245e-06
MFAP2	ENSG00000117122	0.268996	2.43591e-06
EIF3L	ENSG00000100129	0.0764155	2.13192e-06
IL4R	ENSG00000077238	0.123563	2.08676e-06
LRFN3	ENSG00000126243	0.131233	2.60774e-06
ITLN2	ENSG00000158764	-0.295048	2.41897e-06
EXOSC8	ENSG00000120699	-0.0913801	2.46962e-06
ZNF518A	ENSG00000177853	-0.102655	2.2564e-06
LINC00472	ENSG00000233237	-0.236924	2.34403e-06
CD53	ENSG00000143119	0.0842269	2.13192e-06
CCDC121	ENSG00000176714	-0.136501	2.62406e-06
NAPEPLD	ENSG00000161048	-0.172489	2.63088e-06
BCL6	ENSG00000113916	0.182625	2.14989e-06
B4GALT2	ENSG00000117411	0.110591	2.41897e-06
ARID5A	ENSG00000196843	0.225382	2.2621e-06
ZBTB41	ENSG00000177888	-0.108836	2.59122e-06
DGCR6L	ENSG00000128185	0.0880886	2.50238e-06
CTSK	ENSG00000143387	0.43391	2.37673e-06
FGF7	ENSG00000140285	0.252893	2.48881e-06
OST4	ENSG00000228474	0.0983922	2.33263e-06
MUC1	ENSG00000185499	0.166436	2.38686e-06
RPL32P3	ENSG00000251474	-0.14137	2.95868e-06
PDCL	ENSG00000136940	-0.0944864	2.62934e-06
RNPS1	ENSG00000205937	0.0583667	2.36574e-06
POLD1	ENSG00000062822	0.108306	2.85696e-06
JRKL	ENSG00000183340	-0.121671	2.94635e-06
INAFM2	ENSG00000259330	0.144664	2.65904e-06
POLRMT	ENSG00000099821	0.0940964	2.72323e-06
LYRM7	ENSG00000186687	-0.106184	2.93136e-06
NOTCH1	ENSG00000148400	0.122383	2.52184e-06
NUDT1	ENSG00000106268	0.129567	3.02199e-06
NFIL3	ENSG00000165030	0.278168	2.68608e-06
ATP7A	ENSG00000165240	-0.0834866	2.76023e-06
GIN1	ENSG00000145723	-0.135341	3.15978e-06
BPTF	ENSG00000171634	-0.0689584	2.55432e-06
SCN1B	ENSG00000105711	0.234096	3.21896e-06
NPC2	ENSG00000119655	0.119653	2.68608e-06
TNFSF10	ENSG00000121858	-0.215482	2.65593e-06
SLC25A40	ENSG00000075303	-0.102682	3.10728e-06
GNB2	ENSG00000172354	0.0660819	2.61467e-06
PITPNM1	ENSG00000110697	0.118608	2.79918e-06
EFHD1	ENSG00000115468	0.232468	3.26181e-06
FRMD8	ENSG00000126391	0.0953105	2.78606e-06
LINC01089	ENSG00000212694	-0.200432	3.31164e-06
ZFP90	ENSG00000184939	-0.0781238	2.88793e-06
MRC2	ENSG00000011028	0.149207	2.73785e-06
ATE1	ENSG00000107669	-0.0782174	2.85331e-06
DICER1	ENSG00000100697	-0.0768377	2.73471e-06
ALS2CL	ENSG00000178038	-0.126052	2.79303e-06
TMEM259	ENSG00000182087	0.0866291	2.74716e-06
NEK3	ENSG00000136098	-0.215496	3.33989e-06
TMED3	ENSG00000166557	0.109186	2.86714e-06
LINC01140	ENSG00000267272	0.280159	3.48569e-06
XPO6	ENSG00000169180	0.0863858	2.78442e-06
RTN4R	ENSG00000040608	0.290526	2.65108e-06
ALG10	ENSG00000139133	-0.175828	3.09317e-06
CCT8P1	ENSG00000226015	0.33695	3.43419e-06
MVP	ENSG00000013364	0.0888124	2.88652e-06
CSDC2	ENSG00000172346	0.251629	3.55744e-06
DOT1L	ENSG00000104885	0.135548	3.03412e-06
PTPRG	ENSG00000144724	-0.161347	2.89236e-06
TET1	ENSG00000138336	-0.257745	2.66482e-06
C1QTNF1	ENSG00000173918	0.218913	3.05253e-06
PRKCDBP	ENSG00000170955	0.20311	3.47095e-06
TMEM92	ENSG00000167105	0.269467	3.36385e-06
NOLC1	ENSG00000166197	0.090938	2.95868e-06
PUS7L	ENSG00000129317	-0.104682	3.48569e-06
ERLIN2	ENSG00000147475	-0.0701625	3.0391e-06
ATAD1	ENSG00000138138	-0.0720388	3.07016e-06
SOX18	ENSG00000203883	0.438224	3.75003e-06
SF3B5	ENSG00000169976	0.0750035	3.15978e-06
RNASEK	ENSG00000219200	0.0806694	3.033e-06
IDI1	ENSG00000067064	0.164429	3.0504e-06
SELO	ENSG00000073169	0.10812	3.65096e-06
FER	ENSG00000151422	-0.0867016	3.21896e-06
SSBP2	ENSG00000145687	-0.10502	3.25043e-06
PRICKLE2	ENSG00000163637	-0.174627	3.0979e-06
LMO7	ENSG00000136153	-0.141416	3.23589e-06
ADAMTS1	ENSG00000154734	0.35552	3.1923e-06
MAP3K8	ENSG00000107968	0.209843	3.25043e-06
MARK4	ENSG00000007047	0.0891541	3.52831e-06
ASXL2	ENSG00000143970	-0.0696992	3.18284e-06
ANTXR2	ENSG00000163297	0.112189	3.13564e-06
PISD	ENSG00000241878	0.117025	3.34772e-06
PTCD2	ENSG00000049883	-0.109264	3.97456e-06
ZDHHC9	ENSG00000188706	0.11806	3.22121e-06
TROVE2	ENSG00000116747	-0.0761349	3.36385e-06
CYB561	ENSG00000008283	-0.0977335	3.20187e-06
ZNF768	ENSG00000169957	0.0795139	3.53382e-06
CTCF	ENSG00000102974	-0.0647347	3.30113e-06
POLA1	ENSG00000101868	-0.0889575	3.84841e-06
PTH1R	ENSG00000160801	0.169157	4.13139e-06
TPM2	ENSG00000198467	0.147329	3.40221e-06
SRXN1	ENSG00000271303	0.169779	3.59925e-06
FTL	ENSG00000087086	0.157471	3.95189e-06
SGPP2	ENSG00000163082	0.329374	3.75758e-06
CAPS2	ENSG00000180881	-0.180012	4.17752e-06
COMP	ENSG00000105664	0.860486	4.20998e-06
PCED1B	ENSG00000179715	-0.149851	4.37959e-06
TNFRSF10B	ENSG00000120889	0.14073	3.53973e-06
CCDC82	ENSG00000149231	-0.121113	3.76678e-06
NCSTN	ENSG00000162736	-0.0615059	3.55613e-06
MBTD1	ENSG00000011258	-0.090989	4.0428e-06
MACROD1	ENSG00000133315	0.155112	4.52014e-06
WHSC1L1	ENSG00000147548	-0.0591335	3.56885e-06
WDR11	ENSG00000120008	-0.0704137	3.59921e-06
SDHAF2	ENSG00000167985	0.0916265	4.10973e-06
SDF4	ENSG00000078808	0.0620548	3.57607e-06
JPX	ENSG00000225470	-0.099899	4.16368e-06
DNAH7	ENSG00000118997	-0.323662	4.50993e-06
TICAM1	ENSG00000127666	0.145151	4.20998e-06
CTDSPL2	ENSG00000137770	-0.0696147	3.85173e-06
INTU	ENSG00000164066	-0.133213	4.37594e-06
GRAMD2	ENSG00000175318	-0.141732	3.95189e-06
APRT	ENSG00000198931	0.105886	3.86854e-06
WISP1	ENSG00000104415	0.441027	4.71586e-06
RPS27	ENSG00000177954	0.125512	3.92235e-06
WDR13	ENSG00000101940	0.0673446	3.76145e-06
ZNF358	ENSG00000198816	0.108959	4.16574e-06
ZCCHC24	ENSG00000165424	0.135139	3.75003e-06
MAPKAPK5-AS1	ENSG00000234608	-0.117605	4.73604e-06
FOLR1	ENSG00000110195	-0.148157	3.84795e-06
CDC42SE1	ENSG00000197622	0.0984821	3.85691e-06
FBRS	ENSG00000156860	0.0733333	3.85947e-06
DAP3	ENSG00000132676	0.0577273	3.90441e-06
S100A10	ENSG00000197747	-0.11115	3.97456e-06
CTC-523E23.4	ENSG00000267767	-0.308015	2.41043e-06
SAP30	ENSG00000164105	0.202913	4.83405e-06
SEMA4B	ENSG00000185033	0.156462	4.103e-06
LOXL3	ENSG00000115318	0.133287	5.08059e-06
ZC3HAV1L	ENSG00000146858	-0.260217	3.17351e-06
ZNF581	ENSG00000171425	0.134463	5.19094e-06
NDUFAF3	ENSG00000178057	0.0991252	4.52014e-06
LDLR	ENSG00000130164	0.204902	4.13389e-06
CTC-523E23.1	ENSG00000261754	-0.298107	3.51662e-06
TTC30B	ENSG00000196659	-0.1641	5.31443e-06
NR2C2AP	ENSG00000184162	0.111398	5.36278e-06
ZNF780A	ENSG00000197782	-0.133107	5.08778e-06
HNRNPF	ENSG00000169813	0.0651729	4.28849e-06
RBM12B	ENSG00000183808	-0.105645	4.9609e-06
GCAT	ENSG00000100116	0.209021	5.25013e-06
ZNF709	ENSG00000242852	-0.17019	5.29526e-06
NTMT1	ENSG00000148335	0.0989219	5.25013e-06
PUF60	ENSG00000179950	0.0692188	4.31984e-06
ATRX	ENSG00000085224	-0.0647108	4.43958e-06
CEMIP	ENSG00000103888	0.480153	5.00824e-06
MOSPD3	ENSG00000106330	0.105356	5.68939e-06
ARNTL2	ENSG00000029153	0.222667	5.77115e-06
CCDC146	ENSG00000135205	-0.194633	5.7594e-06
MLF2	ENSG00000089693	0.0587233	4.56952e-06
DDX3X	ENSG00000215301	0.0748683	4.83405e-06
KDM6A	ENSG00000147050	-0.0708257	4.88099e-06
PRDX6	ENSG00000117592	0.0705743	4.65484e-06
NFKB2	ENSG00000077150	0.158338	4.78024e-06
AGPAT6	ENSG00000158669	0.0679607	4.68701e-06
RALY	ENSG00000125970	0.0542837	4.72785e-06
LEPR	ENSG00000116678	-0.238175	4.81913e-06
TNFRSF1B	ENSG00000028137	0.134417	4.83655e-06
VPS13B	ENSG00000132549	-0.0774069	5.0036e-06
AP2A1	ENSG00000196961	0.0671118	4.93606e-06
DKC1	ENSG00000130826	0.0829825	5.25013e-06
AEN	ENSG00000181026	0.182136	5.65177e-06
RGS11	ENSG00000076344	-0.24006	6.34372e-06
ARGLU1	ENSG00000134884	-0.138089	5.05255e-06
HSH2D	ENSG00000196684	-0.203781	6.35766e-06
RASAL2	ENSG00000075391	-0.116599	5.04558e-06
CYB5R3	ENSG00000100243	0.0836593	5.16768e-06
LDHA	ENSG00000134333	0.102851	5.20256e-06
PTGER4	ENSG00000171522	0.175523	5.25013e-06
MOV10	ENSG00000155363	-0.0897711	5.26311e-06
RAB14	ENSG00000119396	-0.0601985	5.10249e-06
ADAMTSL3	ENSG00000156218	-0.179573	5.21217e-06
PRDM5	ENSG00000138738	-0.132915	6.32371e-06
SERINC1	ENSG00000111897	-0.0586915	5.41275e-06
ANAPC11	ENSG00000141552	0.0715572	5.64512e-06
TP53I11	ENSG00000175274	0.145544	5.29526e-06
DYNC1LI2	ENSG00000135720	-0.0574247	5.36278e-06
CACTIN	ENSG00000105298	0.0899915	6.29299e-06
RFC1	ENSG00000035928	-0.0755292	5.41275e-06
BASP1	ENSG00000176788	0.224869	6.60229e-06
MTMR2	ENSG00000087053	-0.0730108	5.63272e-06
RSF1	ENSG00000048649	-0.0668338	5.45944e-06
UBTD1	ENSG00000165886	0.10984	6.02505e-06
AGER	ENSG00000204305	-0.22629	6.02697e-06
CIPC	ENSG00000198894	-0.0963143	5.76429e-06
CFAP97	ENSG00000164323	-0.0863953	5.64512e-06
RPL5	ENSG00000122406	0.0779216	5.79522e-06
PID1	ENSG00000153823	0.160086	5.71818e-06
EMC6	ENSG00000127774	0.160173	7.00449e-06
EDF1	ENSG00000107223	0.0593769	5.48656e-06
GCOM1	ENSG00000137878	-0.306935	6.4028e-06
HNRNPC	ENSG00000092199	0.0619143	5.77738e-06
EP300	ENSG00000100393	-0.0639879	5.63335e-06
TUBB2A	ENSG00000137267	0.21838	6.79042e-06
ST20-AS1	ENSG00000259642	0.209769	6.63929e-06
ZNF865	ENSG00000261221	0.142555	7.1728e-06
KDM3B	ENSG00000120733	-0.0541105	5.64997e-06
CALU	ENSG00000128595	0.071902	5.70857e-06
TRIP6	ENSG00000087077	0.090459	5.88334e-06
AP3M2	ENSG00000070718	-0.131131	6.39823e-06
SNRPA	ENSG00000077312	0.0960742	6.35766e-06
ALDH4A1	ENSG00000159423	0.131934	6.85191e-06
TTC33	ENSG00000113638	-0.091243	6.57043e-06
DUS3L	ENSG00000141994	0.136744	7.10236e-06
UBA3	ENSG00000144744	-0.0571902	6.01299e-06
OXR1	ENSG00000164830	-0.0805016	6.05463e-06
MZB1	ENSG00000170476	0.260765	7.0878e-06
EFHC1	ENSG00000096093	-0.10873	6.65979e-06
ZNF628	ENSG00000197483	0.171568	7.03826e-06
ZYG11B	ENSG00000162378	-0.0750207	6.05463e-06
TYMP	ENSG00000025708	0.187815	5.9614e-06
UGDH	ENSG00000109814	0.180936	6.35766e-06
ZNF302	ENSG00000089335	-0.104327	6.39886e-06
AP001372.2	ENSG00000254837	-0.153494	7.20608e-06
SSR4	ENSG00000180879	0.1163	6.02697e-06
DHRS4	ENSG00000157326	0.129245	6.86947e-06
ACSM3	ENSG00000005187	0.169708	7.49713e-06
CHPF	ENSG00000123989	0.157978	6.26601e-06
SLCO4A1	ENSG00000101187	0.413163	7.61125e-06
SLC43A3	ENSG00000134802	0.150561	6.06431e-06
CSNK1D	ENSG00000141551	0.0772576	6.13591e-06
MESDC1	ENSG00000140406	0.168476	6.92697e-06
SCAMP1	ENSG00000085365	-0.100651	6.57043e-06
GALNT5	ENSG00000136542	-0.197027	6.35766e-06
TMEM147	ENSG00000105677	0.0767286	6.77004e-06
ZNF627	ENSG00000198551	-0.109992	7.43909e-06
SERPINI1	ENSG00000163536	-0.195939	8.09456e-06
PAIP2B	ENSG00000124374	-0.136387	7.80668e-06
KRT4	ENSG00000170477	-0.614954	7.73595e-06
PGM1	ENSG00000079739	-0.205805	6.38908e-06
DGAT2	ENSG00000062282	0.340914	8.27039e-06
HTRA2	ENSG00000115317	0.0726128	7.31088e-06
DCAF7	ENSG00000136485	-0.0682097	6.45283e-06
TARBP1	ENSG00000059588	-0.107896	7.08178e-06
STK32B	ENSG00000152953	0.321804	6.65979e-06
NKD2	ENSG00000145506	0.187942	7.27584e-06
DOCK4	ENSG00000128512	-0.0948613	6.60354e-06
SLC25A5	ENSG00000005022	0.0764102	6.65305e-06
SIX5	ENSG00000177045	0.100752	7.91976e-06
KREMEN1	ENSG00000183762	0.132089	6.7788e-06
ARPP19	ENSG00000128989	-0.0802779	6.7887e-06
MAP4K2	ENSG00000168067	-0.105812	7.0878e-06
P2RX5	ENSG00000083454	0.379027	6.56059e-06
PPP1R18	ENSG00000146112	0.133103	6.80324e-06
BMI1	ENSG00000168283	-0.0903363	6.94612e-06
CSNK1G3	ENSG00000151292	-0.0778845	7.49832e-06
FOSL1	ENSG00000175592	0.532026	8.63556e-06
NME6	ENSG00000172113	-0.0815439	7.76396e-06
ZNF33B	ENSG00000196693	-0.114953	7.30348e-06
AR	ENSG00000169083	-0.162591	8.00865e-06
KIF7	ENSG00000166813	0.156138	8.887e-06
CDH3	ENSG00000062038	0.328985	8.88973e-06
BMPR2	ENSG00000204217	-0.130858	7.12729e-06
DNAJB14	ENSG00000164031	-0.0857443	7.1728e-06
ARPC2	ENSG00000163466	0.0571265	7.10236e-06
RARA	ENSG00000131759	0.132875	7.01757e-06
LZTS2	ENSG00000107816	0.0943435	7.05666e-06
SERPINF2	ENSG00000167711	0.349341	8.73714e-06
GPR97	ENSG00000182885	0.548016	8.29736e-06
SPON2	ENSG00000159674	0.249085	7.74512e-06
YWHAG	ENSG00000170027	0.074931	7.04986e-06
AZI2	ENSG00000163512	0.0775798	7.10453e-06
UQCC3	ENSG00000204922	0.134204	9.07959e-06
PLEKHA4	ENSG00000105559	0.186343	7.92658e-06
CGGBP1	ENSG00000163320	-0.0666716	7.10236e-06
FSTL1	ENSG00000163430	0.127609	7.41748e-06
ARHGEF12	ENSG00000196914	-0.0668088	7.4232e-06
ZNF443	ENSG00000180855	-0.162465	9.03266e-06
TMEM161B	ENSG00000164180	-0.0989916	8.77086e-06
FAM178A	ENSG00000119906	-0.083102	7.60958e-06
DPYSL3	ENSG00000113657	-0.157981	7.47241e-06
SLITRK5	ENSG00000165300	-0.56374	6.05463e-06
DCDC2	ENSG00000146038	-0.199294	9.50998e-06
RSL1D1	ENSG00000171490	0.0798156	7.4287e-06
ZNF22	ENSG00000165512	-0.0841667	7.92216e-06
TOP2B	ENSG00000077097	-0.0579292	7.62906e-06
ZNF738	ENSG00000172687	-0.20298	8.5595e-06
PIGL	ENSG00000108474	-0.129174	1.00551e-05
SGTA	ENSG00000104969	0.0707506	7.96841e-06
ZNF579	ENSG00000218891	0.186629	9.98081e-06
CAPZA2	ENSG00000198898	-0.0644035	7.92216e-06
RER1	ENSG00000157916	0.0562573	7.91049e-06
PDLIM7	ENSG00000196923	0.136305	8.33771e-06
POU2F1	ENSG00000143190	-0.0951266	8.85092e-06
MIR22HG	ENSG00000186594	0.205728	8.1482e-06
RAB11A	ENSG00000103769	-0.0677913	8.0742e-06
QSOX1	ENSG00000116260	0.110758	8.37331e-06
RALA	ENSG00000006451	-0.111072	8.0718e-06
GBAS	ENSG00000146729	-0.0804759	8.30725e-06
WDR7	ENSG00000091157	-0.108893	8.88455e-06
TPBG	ENSG00000146242	0.167414	1.0257e-05
DPY19L4	ENSG00000156162	-0.0797545	8.86657e-06
DENND1B	ENSG00000213047	-0.104551	9.62295e-06
N4BP1	ENSG00000102921	-0.0997027	8.30725e-06
SLC25A46	ENSG00000164209	-0.0677153	8.79158e-06
CDK20	ENSG00000156345	-0.132211	1.10111e-05
ZBTB7B	ENSG00000160685	0.0989829	8.66474e-06
ZNF75D	ENSG00000186376	-0.0836679	9.58713e-06
IRF2	ENSG00000168310	-0.0863437	8.88973e-06
RGS19	ENSG00000171700	0.114579	1.02209e-05
PSMD9	ENSG00000110801	0.063072	9.30271e-06
THSD1	ENSG00000136114	-0.193749	9.5044e-06
CBFA2T2	ENSG00000078699	-0.0792134	9.35349e-06
SDC4	ENSG00000124145	0.133178	9.08634e-06
SERPINH1	ENSG00000149257	0.143273	8.73714e-06
LRP4	ENSG00000134569	-0.227058	9.65445e-06
SMPD3	ENSG00000103056	-0.375383	1.1369e-05
GRAMD1C	ENSG00000178075	-0.147415	1.10358e-05
PTCD3	ENSG00000132300	-0.0696082	9.08178e-06
CDC42EP1	ENSG00000128283	0.144324	8.88165e-06
IGDCC4	ENSG00000103742	0.424057	9.90319e-06
SERPIND1	ENSG00000099937	1.05752	1.0917e-05
NAA38	ENSG00000183011	0.097747	1.07131e-05
FAM126B	ENSG00000155744	-0.0828172	9.81401e-06
SEC22C	ENSG00000093183	-0.0633883	9.03424e-06
DDIAS	ENSG00000165490	-0.214092	1.09038e-05
ALYREF	ENSG00000183684	0.0758408	1.05076e-05
TMEM246	ENSG00000165152	-0.168849	1.06686e-05
LMBRD1	ENSG00000168216	-0.076926	9.13119e-06
RPL23	ENSG00000125691	0.111921	9.55787e-06
NCOA3	ENSG00000124151	-0.0923803	9.13388e-06
TUG1	ENSG00000253352	-0.0622762	9.30271e-06
EIF3M	ENSG00000149100	0.0605562	9.14324e-06
LOX	ENSG00000113083	0.199117	9.71214e-06
PIK3C3	ENSG00000078142	-0.0646463	9.62069e-06
PVT1	ENSG00000249859	0.279001	8.41709e-06
ATP5G2	ENSG00000135390	0.064436	9.30271e-06
ANKZF1	ENSG00000163516	-0.0964962	1.03801e-05
MGEA5	ENSG00000198408	-0.0806172	9.4721e-06
GNG5	ENSG00000174021	0.0833676	9.59633e-06
IFIT1	ENSG00000185745	-0.268085	9.9492e-06
FAM150B	ENSG00000189292	0.406733	1.22358e-05
FAM204A	ENSG00000165669	-0.0700673	1.01658e-05
ARID4A	ENSG00000032219	-0.0964364	1.0055e-05
REPS2	ENSG00000169891	-0.14027	1.0294e-05
ZNF253	ENSG00000256771	-0.143476	1.24073e-05
ZC3H7A	ENSG00000122299	-0.0768678	9.62295e-06
EML3	ENSG00000149499	0.0861839	9.74968e-06
WTIP	ENSG00000142279	0.168362	1.10217e-05
SEC11A	ENSG00000140612	0.0618256	9.60365e-06
COMMD5	ENSG00000170619	0.0873145	1.13784e-05
NPAT	ENSG00000149308	-0.0881001	1.09147e-05
HMG20A	ENSG00000140382	-0.0655951	1.00949e-05
COLCA1	ENSG00000196167	-0.218649	1.15268e-05
ZNF668	ENSG00000167394	0.14092	1.28681e-05
ARRB2	ENSG00000141480	0.088571	1.00049e-05
FKBP11	ENSG00000134285	0.168336	1.17638e-05
CLIC5	ENSG00000112782	-0.174381	1.0257e-05
LRRC75A-AS1	ENSG00000175061	0.114944	1.0055e-05
TGFB3	ENSG00000119699	0.225462	1.12211e-05
ZNF37BP	ENSG00000234420	-0.102278	1.17473e-05
TIAM1	ENSG00000156299	-0.257555	1.15543e-05
USP51	ENSG00000247746	-0.154112	1.31267e-05
MAPKAPK2	ENSG00000162889	0.0795739	1.01354e-05
LAMC2	ENSG00000058085	-0.192898	1.02198e-05
RP11-476D10.1	ENSG00000260943	0.388344	1.16949e-05
GPRASP2	ENSG00000158301	-0.0997476	1.22382e-05
RPL29	ENSG00000162244	0.0907263	1.07895e-05
SMAGP	ENSG00000170545	0.145312	1.26799e-05
ACTN1	ENSG00000072110	0.109044	1.05115e-05
ADD2	ENSG00000075340	-0.417062	1.36509e-05
RMI1	ENSG00000178966	-0.137744	1.36509e-05
TBXAS1	ENSG00000059377	0.139431	1.1205e-05
TRIM28	ENSG00000130726	0.0606857	1.06337e-05
BMP1	ENSG00000168487	0.235272	1.11279e-05
MANEA	ENSG00000172469	-0.124994	1.2388e-05
FAM124B	ENSG00000124019	-0.356476	1.39837e-05
ZNF316	ENSG00000205903	0.101488	1.14432e-05
EMC3	ENSG00000125037	0.0547197	1.09147e-05
DTWD2	ENSG00000169570	-0.130299	1.40045e-05
CFAP70	ENSG00000156042	-0.209189	1.41096e-05
TAF9	ENSG00000273841	0.0906949	1.21459e-05
CMTR2	ENSG00000180917	-0.0940409	1.18287e-05
GGA2	ENSG00000103365	-0.0722585	1.10111e-05
BZW1	ENSG00000082153	0.0606603	1.10983e-05
SACM1L	ENSG00000211456	-0.0681496	1.10111e-05
MFGE8	ENSG00000140545	0.137729	1.10111e-05
MAML2	ENSG00000184384	-0.116514	1.11936e-05
PROSER2	ENSG00000148426	0.137894	1.38592e-05
RPS15A	ENSG00000134419	0.0918935	1.1409e-05
NSDHL	ENSG00000147383	0.103098	1.32893e-05
SLC20A1	ENSG00000144136	0.183248	1.15048e-05
YDJC	ENSG00000161179	0.154629	1.44178e-05
RBM43	ENSG00000184898	-0.12855	1.36257e-05
CCNB3	ENSG00000147082	-0.331677	8.63556e-06
ZNF606	ENSG00000166704	-0.10681	1.43413e-05
CPNE3	ENSG00000085719	-0.0653614	1.14323e-05
ISOC2	ENSG00000063241	0.122656	1.36327e-05
CHIC1	ENSG00000204116	-0.091419	1.40045e-05
C19orf60	ENSG00000006015	0.173843	1.4692e-05
GYPC	ENSG00000136732	0.114599	1.16949e-05
KLHL7	ENSG00000122550	-0.0786008	1.31612e-05
PTAR1	ENSG00000188647	-0.0789258	1.20478e-05
KL	ENSG00000133116	-0.196208	1.36327e-05
MFHAS1	ENSG00000147324	0.114364	1.2196e-05
UQCRFS1	ENSG00000169021	0.0667706	1.2322e-05
LIN54	ENSG00000189308	-0.0906872	1.47648e-05
SHARPIN	ENSG00000179526	0.0800008	1.3177e-05
HS2ST1	ENSG00000153936	-0.0893217	1.23959e-05
ENPP1	ENSG00000197594	-0.301876	1.5756e-05
MALSU1	ENSG00000156928	0.109653	1.54232e-05
VAPA	ENSG00000101558	0.0657177	1.2163e-05
TNFRSF12A	ENSG00000006327	0.21909	1.32258e-05
GGT1	ENSG00000100031	0.263611	1.36136e-05
WDFY1	ENSG00000085449	-0.0879195	1.22358e-05
FES	ENSG00000182511	0.135452	1.31063e-05
SASS6	ENSG00000156876	-0.165224	1.4824e-05
C17orf70	ENSG00000185504	0.0845695	1.36509e-05
GIMAP6	ENSG00000133561	-0.14832	1.23959e-05
DPM2	ENSG00000136908	0.0790878	1.37193e-05
GALNT13	ENSG00000144278	-0.35165	1.63331e-05
TAGLN	ENSG00000149591	0.154656	1.32808e-05
PCDH18	ENSG00000189184	-0.221216	1.37677e-05
CAPZB	ENSG00000077549	0.0538287	1.2735e-05
BTN2A2	ENSG00000124508	-0.125455	1.38458e-05
IREB2	ENSG00000136381	-0.0624525	1.28432e-05
HLTF	ENSG00000071794	-0.0907076	1.3985e-05
TSR3	ENSG00000007520	0.0824051	1.44672e-05
DUOX2	ENSG00000140279	0.277966	1.67228e-05
MEIS3	ENSG00000105419	0.193608	1.67572e-05
BCL2L1	ENSG00000171552	0.0999197	1.29433e-05
ZNF555	ENSG00000186300	-0.135752	1.68194e-05
SNAPC2	ENSG00000104976	0.0937611	1.61948e-05
ING5	ENSG00000168395	0.0790219	1.41096e-05
NA	ENSG00000284791	0.25536	1.71876e-05
HIPK1	ENSG00000163349	-0.0854851	1.31885e-05
MGAM	ENSG00000257335	0.584684	1.68194e-05
IKZF5	ENSG00000095574	-0.0772779	1.47082e-05
CREM	ENSG00000095794	0.250386	1.54232e-05
SLC35A5	ENSG00000138459	-0.0805277	1.39325e-05
SAMSN1	ENSG00000155307	0.220324	1.51813e-05
PTPRB	ENSG00000127329	-0.19319	1.37677e-05
KIAA1598	ENSG00000187164	-0.103524	1.37037e-05
COX4I1	ENSG00000131143	0.0561306	1.35006e-05
PEX2	ENSG00000164751	-0.0725171	1.39179e-05
FOXK2	ENSG00000141568	0.0822086	1.36015e-05
DCLK1	ENSG00000133083	0.248267	1.69018e-05
OSBPL2	ENSG00000130703	-0.0579748	1.38191e-05
ICAM1	ENSG00000090339	0.229418	1.43031e-05
BHLHB9	ENSG00000198908	-0.183029	1.76588e-05
CASC4	ENSG00000166734	-0.0615267	1.36467e-05
MMP14	ENSG00000157227	0.134845	1.3818e-05
RSPH3	ENSG00000130363	-0.106985	1.59301e-05
AKAP13	ENSG00000170776	0.104671	1.42837e-05
RNF13	ENSG00000082996	-0.0664353	1.36951e-05
MED16	ENSG00000175221	0.103523	1.46812e-05
RPL24	ENSG00000114391	0.0819625	1.41096e-05
SLC25A10	ENSG00000183048	0.139219	1.80533e-05
RPS28	ENSG00000233927	0.0924458	1.41118e-05
B3GNT2	ENSG00000170340	-0.117396	1.41586e-05
ZNF219	ENSG00000165804	0.126545	1.57679e-05
MGAT2	ENSG00000168282	0.0846079	1.534e-05
MRE11A	ENSG00000020922	-0.090994	1.59361e-05
RGS2	ENSG00000116741	0.382757	1.43306e-05
RORC	ENSG00000143365	-0.305592	1.5879e-05
RP11-488L18.4	ENSG00000227671	-0.116239	1.6666e-05
PAK1IP1	ENSG00000111845	0.113613	1.82386e-05
RPF2	ENSG00000197498	0.133523	1.6891e-05
ARFRP1	ENSG00000101246	0.0771483	1.51776e-05
RBM12	ENSG00000244462	0.0742705	1.4279e-05
PDZK1IP1	ENSG00000162366	-0.207558	1.66788e-05
POLR2J	ENSG00000005075	0.0820247	1.66597e-05
UBXN1	ENSG00000162191	0.0620738	1.44178e-05
ANGEL2	ENSG00000174606	-0.0807862	1.58595e-05
GALNT2	ENSG00000143641	0.0890712	1.43635e-05
SRGAP2C	ENSG00000171943	-0.124457	1.54004e-05
MAZ	ENSG00000103495	0.0688824	1.44592e-05
TRO	ENSG00000067445	-0.177458	1.92397e-05
TPD52L2	ENSG00000101150	0.0581377	1.46937e-05
TRIM44	ENSG00000166326	-0.052398	1.47381e-05
GUCY1A2	ENSG00000152402	-0.202264	1.52473e-05
TNFSF8	ENSG00000106952	0.228954	1.96886e-05
COBL	ENSG00000106078	-0.13747	1.5408e-05
NAP1L2	ENSG00000186462	-0.178881	1.94118e-05
TLR3	ENSG00000164342	-0.121693	1.6666e-05
TCEB1	ENSG00000154582	0.104331	1.65952e-05
C4orf29	ENSG00000164074	-0.0880218	1.91344e-05
KCND1	ENSG00000102057	0.179383	1.91344e-05
FAP	ENSG00000078098	0.289537	1.96774e-05
MTHFS	ENSG00000136371	0.171308	1.90669e-05
DBT	ENSG00000137992	-0.082565	1.66597e-05
PPM1A	ENSG00000100614	-0.0649162	1.54694e-05
C14orf1	ENSG00000133935	0.104891	1.65952e-05
AC124789.1	ENSG00000276170	-0.389587	1.61095e-05
SNHG17	ENSG00000196756	0.179936	2.0424e-05
VRK2	ENSG00000028116	-0.0871252	1.84678e-05
AMOTL1	ENSG00000166025	-0.0832629	1.56779e-05
SSR2	ENSG00000163479	0.0624144	1.59301e-05
KEAP1	ENSG00000079999	0.0603766	1.60424e-05
BZW2	ENSG00000136261	0.103608	1.73134e-05
NFKBIL1	ENSG00000204498	0.105629	1.98951e-05
PGAM5	ENSG00000247077	0.0882016	1.86016e-05
NDUFS6	ENSG00000145494	0.0959328	1.88418e-05
DIMT1	ENSG00000086189	0.0842414	1.915e-05
HARS2	ENSG00000112855	-0.0792791	1.76061e-05
MYZAP	ENSG00000263155	-0.233614	1.66858e-05
FBXL3	ENSG00000005812	-0.0629655	1.61813e-05
GSTA4	ENSG00000170899	0.142324	1.77286e-05
KCNQ5	ENSG00000185760	-0.395746	1.35711e-05
GLUD2	ENSG00000182890	0.314809	1.14926e-05
SNRPD2	ENSG00000125743	0.0803729	1.66584e-05
EIF2AK2	ENSG00000055332	-0.105748	1.64374e-05
WDR1	ENSG00000071127	0.0699321	1.68194e-05
PRSS35	ENSG00000146250	-0.317545	1.9108e-05
RAC3	ENSG00000169750	0.233121	1.6666e-05
ZNF677	ENSG00000197928	-0.158005	2.09285e-05
HPS5	ENSG00000110756	-0.134204	1.68421e-05
NEO1	ENSG00000067141	-0.120357	1.67125e-05
PPP1R12C	ENSG00000125503	0.0795382	1.67909e-05
GPR183	ENSG00000169508	0.296243	1.96682e-05
KIAA1407	ENSG00000163617	-0.135411	2.18864e-05
EIF4G1	ENSG00000114867	0.0532889	1.74332e-05
KIF6	ENSG00000164627	-0.258765	1.90395e-05
CSRNP2	ENSG00000110925	0.0950705	1.79911e-05
APH1B	ENSG00000138613	-0.0965589	1.86771e-05
CEP120	ENSG00000168944	-0.0743613	1.84678e-05
GREM1	ENSG00000166923	0.90576	2.07224e-05
SMARCD3	ENSG00000082014	0.105648	1.92812e-05
NFATC4	ENSG00000100968	0.155135	1.84678e-05
RRP1B	ENSG00000160208	0.0782615	1.85297e-05
SLC5A6	ENSG00000138074	0.104987	2.12334e-05
LSM12	ENSG00000161654	0.0637696	1.915e-05
RPL14	ENSG00000188846	0.0808179	1.84678e-05
GRIN2A	ENSG00000183454	-0.494298	1.69349e-05
RPLP0P6	ENSG00000213553	0.480079	1.68421e-05
TAF10	ENSG00000166337	0.0873412	2.05898e-05
RHOBTB2	ENSG00000008853	0.140696	1.80533e-05
RP11-133L19.3	ENSG00000273540	-0.416101	1.97833e-05
GBGT1	ENSG00000148288	0.133723	2.32171e-05
UTP11L	ENSG00000183520	0.0791043	2.06067e-05
YIF1A	ENSG00000174851	0.073327	1.95077e-05
MT1X	ENSG00000187193	0.450792	2.12334e-05
RPS19BP1	ENSG00000187051	0.0931296	1.99422e-05
TDRD7	ENSG00000196116	-0.0931319	2.05898e-05
GHDC	ENSG00000167925	0.0871712	2.02157e-05
RTN4RL2	ENSG00000186907	0.273377	1.75771e-05
BEST1	ENSG00000167995	0.145507	2.52389e-05
IGFBP7	ENSG00000163453	0.141871	1.99133e-05
SEC61B	ENSG00000106803	0.0783458	1.9917e-05
NUB1	ENSG00000013374	-0.0618717	1.92454e-05
ADAMTS14	ENSG00000138316	0.356351	2.20897e-05
PI4K2B	ENSG00000038210	-0.100658	2.14488e-05
LRRC8A	ENSG00000136802	0.128427	1.939e-05
C6orf132	ENSG00000188112	0.168345	2.33886e-05
TBX1	ENSG00000184058	0.331592	2.06392e-05
INTS5	ENSG00000185085	0.10644	2.20618e-05
TFEC	ENSG00000105967	-0.138333	2.39087e-05
ADAP1	ENSG00000105963	0.135366	2.51105e-05
PKNOX1	ENSG00000160199	0.0825873	2.30987e-05
DEPTOR	ENSG00000155792	0.303626	2.66965e-05
TXK	ENSG00000074966	-0.271318	2.46947e-05
HSD17B14	ENSG00000087076	0.195268	2.71201e-05
ZNF780B	ENSG00000128000	-0.108534	2.46947e-05
ZDBF2	ENSG00000204186	-0.140197	2.47125e-05
C5AR2	ENSG00000134830	0.248129	2.75701e-05
MYO7A	ENSG00000137474	0.255888	2.75667e-05
SLITRK3	ENSG00000121871	-0.594856	1.81884e-05
TSPAN6	ENSG00000000003	0.113311	2.30987e-05
NSUN5P1	ENSG00000223705	-0.137044	2.44758e-05
SUPT4H1	ENSG00000213246	0.0550264	2.11354e-05
ABI1	ENSG00000136754	-0.0558308	2.08366e-05
TNFRSF19	ENSG00000127863	-0.186444	2.16745e-05
ITM2A	ENSG00000078596	-0.210689	2.12334e-05
XPO4	ENSG00000132953	-0.100417	2.16927e-05
PTCH1	ENSG00000185920	-0.195247	2.30144e-05
CHMP4B	ENSG00000101421	0.0601594	2.1246e-05
CLDN4	ENSG00000189143	0.173442	2.15394e-05
RCE1	ENSG00000173653	0.0945837	2.78117e-05
ICAM3	ENSG00000076662	0.161479	2.39087e-05
PDGFD	ENSG00000170962	0.340001	2.78117e-05
PALM	ENSG00000099864	0.139375	2.28891e-05
PPFIA4	ENSG00000143847	-0.330839	2.30875e-05
SKI	ENSG00000157933	0.0916682	2.1814e-05
BAHD1	ENSG00000140320	0.0882548	2.25791e-05
MAPK1IP1L	ENSG00000168175	0.0676936	2.20561e-05
DAG1	ENSG00000173402	-0.0594501	2.23033e-05
UAP1	ENSG00000117143	0.203674	2.33899e-05
SBF2	ENSG00000133812	-0.0734138	2.30987e-05
TSPYL2	ENSG00000184205	0.133819	2.33886e-05
MGAT4A	ENSG00000071073	-0.113834	2.29113e-05
TMEM70	ENSG00000175606	0.200609	2.74358e-05
MYDGF	ENSG00000074842	0.0809894	2.33848e-05
ATP8B4	ENSG00000104043	0.186491	3.11536e-05
HP1BP3	ENSG00000127483	-0.0577838	2.33802e-05
BRD8	ENSG00000112983	-0.0704678	2.4012e-05
CDKN2C	ENSG00000123080	0.15295	3.11455e-05
ZNF501	ENSG00000186446	-0.164051	3.1567e-05
SERF2	ENSG00000140264	0.0534842	2.41148e-05
ATXN7L3B	ENSG00000253719	-0.0802599	2.33886e-05
PLD3	ENSG00000105223	0.136741	2.42076e-05
WFDC2	ENSG00000101443	0.218073	2.58759e-05
PAWR	ENSG00000177425	-0.111509	2.45079e-05
IL33	ENSG00000137033	-0.210208	2.38528e-05
ATP5E	ENSG00000124172	0.0759448	2.37931e-05
ZMYND11	ENSG00000015171	-0.043858	2.37931e-05
DGKE	ENSG00000153933	-0.157958	2.77873e-05
IL5RA	ENSG00000091181	-0.245226	3.24795e-05
DNAJC5B	ENSG00000147570	0.372857	2.74417e-05
CHPF2	ENSG00000033100	0.0782609	2.45019e-05
AATF	ENSG00000275700	0.0683761	2.529e-05
TKT	ENSG00000163931	0.0925551	2.46991e-05
ASH1L	ENSG00000116539	-0.0583182	2.42364e-05
KLHL28	ENSG00000179454	-0.10364	2.95852e-05
SAA1	ENSG00000173432	0.813181	3.02466e-05
SNHG16	ENSG00000163597	0.113145	2.53233e-05
CD248	ENSG00000174807	0.235789	2.73205e-05
ACAP1	ENSG00000072818	0.1289	2.99102e-05
KIF3A	ENSG00000131437	-0.108583	2.99102e-05
TWIST2	ENSG00000233608	0.253856	3.20229e-05
LGALS1	ENSG00000100097	0.121212	2.52138e-05
CLK4	ENSG00000113240	-0.125083	2.78117e-05
RP11-594N15.3	ENSG00000260398	-0.27127	2.15562e-05
PALLD	ENSG00000129116	0.122221	2.55185e-05
TMEM150A	ENSG00000168890	0.100696	2.9178e-05
GPBP1L1	ENSG00000159592	-0.0526384	2.49152e-05
TNRC6A	ENSG00000090905	-0.0636946	2.55079e-05
C1orf86	ENSG00000162585	0.125016	3.06938e-05
SSU72	ENSG00000160075	0.0601596	2.53026e-05
CCDC34	ENSG00000109881	-0.171568	3.13854e-05
UBA7	ENSG00000182179	-0.0905694	2.56944e-05
PRPF39	ENSG00000185246	-0.0896874	2.92985e-05
CDC73	ENSG00000134371	-0.0617662	2.71774e-05
MINK1	ENSG00000141503	-0.0759039	2.60518e-05
ARPC5L	ENSG00000136950	0.087993	2.84029e-05
NDUFA11	ENSG00000174886	0.0718495	2.75667e-05
FAR1	ENSG00000197601	-0.0727715	2.66775e-05
AIFM2	ENSG00000042286	0.118386	3.20985e-05
BRMS1	ENSG00000174744	0.0696272	2.90943e-05
SLC25A44	ENSG00000160785	0.142845	2.77992e-05
RP11-352M15.2	ENSG00000273015	-0.101013	3.2708e-05
ARHGEF6	ENSG00000129675	-0.0846453	2.66772e-05
ZBTB33	ENSG00000177485	-0.0810265	2.9335e-05
YKT6	ENSG00000106636	0.061062	2.67343e-05
LMF2	ENSG00000100258	0.0878411	2.72899e-05
ITPKC	ENSG00000086544	0.257815	2.75701e-05
NRG3	ENSG00000185737	-0.314112	2.66549e-05
CTD-2008P7.9	ENSG00000267259	-0.28816	2.53796e-05
GNAZ	ENSG00000128266	-0.264841	3.66103e-05
ZFP62	ENSG00000196670	-0.0917364	3.16633e-05
LSS	ENSG00000160285	0.137537	2.70656e-05
PCBD1	ENSG00000166228	0.0888214	2.94061e-05
MEGF8	ENSG00000105429	0.0761798	2.79232e-05
RPL30	ENSG00000156482	0.0817105	2.8575e-05
MMP23B	ENSG00000189409	0.270392	3.70128e-05
GADD45GIP1	ENSG00000179271	0.10279	3.38057e-05
NUMA1	ENSG00000137497	-0.0548574	2.87605e-05
S100A11	ENSG00000163191	0.0747763	2.80093e-05
PLXNB2	ENSG00000196576	0.0768738	2.87605e-05
UBAP1	ENSG00000165006	0.0767383	2.80093e-05
SOD3	ENSG00000109610	0.177793	2.95285e-05
ZDHHC17	ENSG00000186908	-0.0657105	2.96939e-05
CORO1A	ENSG00000102879	0.126725	2.83396e-05
CAT	ENSG00000121691	-0.101773	2.88968e-05
ALG3	ENSG00000214160	0.0848313	3.47886e-05
PLCL1	ENSG00000115896	-0.137567	3.48924e-05
CBR4	ENSG00000145439	-0.0944233	3.57545e-05
INSIG1	ENSG00000186480	0.222893	2.88452e-05
DYNC2LI1	ENSG00000138036	-0.105389	3.39262e-05
SLC27A6	ENSG00000113396	-0.598669	2.76609e-05
SMTN	ENSG00000183963	0.137605	2.94322e-05
CORIN	ENSG00000145244	0.445815	3.99571e-05
TEX264	ENSG00000164081	0.0663648	3.10004e-05
XPOT	ENSG00000184575	-0.0691226	2.9593e-05
TMEM208	ENSG00000168701	0.0760509	3.39262e-05
PLA2G4A	ENSG00000116711	0.147138	3.78529e-05
TOP1MT	ENSG00000184428	0.132442	3.81091e-05
LZTS3	ENSG00000088899	0.110532	3.41297e-05
PADI4	ENSG00000159339	0.629697	3.20269e-05
SH2B2	ENSG00000160999	0.233246	3.87401e-05
TIMM50	ENSG00000105197	0.0634138	3.42904e-05
ZNF469	ENSG00000225614	0.252741	4.12482e-05
SYCP2L	ENSG00000153157	-0.386378	3.24697e-05
TTC21A	ENSG00000168026	-0.152453	4.12482e-05
SH3RF3	ENSG00000172985	0.150621	3.48924e-05
ZNF777	ENSG00000196453	0.0869122	3.89303e-05
GPM6A	ENSG00000150625	-0.167684	3.30847e-05
SLC16A12	ENSG00000152779	-0.369367	4.19988e-05
HACE1	ENSG00000085382	-0.091943	3.74536e-05
C1QTNF5	ENSG00000223953	-0.14992	3.32354e-05
CUL5	ENSG00000166266	-0.0624531	3.29289e-05
CTSO	ENSG00000256043	-0.0811973	3.12367e-05
OAS2	ENSG00000111335	-0.191468	3.15909e-05
TEAD3	ENSG00000007866	0.106502	3.37164e-05
PAG1	ENSG00000076641	-0.156644	3.16633e-05
ADM2	ENSG00000128165	0.373521	2.87186e-05
EIF3D	ENSG00000100353	0.0622174	3.19618e-05
PUSL1	ENSG00000169972	0.126832	4.37275e-05
RANBP6	ENSG00000137040	-0.081373	3.56928e-05
ADAMTS4	ENSG00000158859	0.745251	3.90285e-05
TMEM165	ENSG00000134851	0.0931655	3.27028e-05
CCP110	ENSG00000103540	-0.0933349	3.55035e-05
CASP12	ENSG00000204403	-0.308352	3.49421e-05
SLC19A2	ENSG00000117479	0.266822	3.63883e-05
PSEN2	ENSG00000143801	-0.105804	3.74574e-05
HSD11B1L	ENSG00000167733	0.159299	4.12482e-05
AP001258.4	ENSG00000245571	-0.130575	4.33653e-05
CREBRF	ENSG00000164463	-0.0898488	3.37554e-05
TPM1	ENSG00000140416	0.131504	3.34075e-05
RTKN2	ENSG00000182010	-0.28006	3.44058e-05
APOOL	ENSG00000155008	-0.0734459	3.81135e-05
AIF1L	ENSG00000126878	0.235751	3.46939e-05
RP11-242D8.1	ENSG00000267002	-0.122335	4.45195e-05
ATP6V1F	ENSG00000128524	0.0703068	3.4168e-05
PTRHD1	ENSG00000184924	0.114129	4.39239e-05
SQSTM1	ENSG00000161011	0.0863622	3.53526e-05
SULT1C4	ENSG00000198075	-0.172498	4.02102e-05
CLCN3	ENSG00000109572	-0.0669037	3.43269e-05
TAOK1	ENSG00000160551	-0.0574841	3.42904e-05
PRRC1	ENSG00000164244	-0.0654902	3.48924e-05
ERMAP	ENSG00000164010	-0.0937668	3.91645e-05
CRIP1	ENSG00000213145	-0.182074	3.47548e-05
ZNF763	ENSG00000197054	-0.158831	4.7335e-05
LRRTM2	ENSG00000146006	-0.488404	2.95604e-05
SESTD1	ENSG00000187231	-0.104597	3.49062e-05
CPEB4	ENSG00000113742	-0.101103	3.53775e-05
MT1L	ENSG00000260549	0.26588	4.3161e-05
MEIS1	ENSG00000143995	-0.138358	3.61736e-05
SCRIB	ENSG00000180900	0.0937493	3.73204e-05
NOL6	ENSG00000165271	0.0817446	3.70128e-05
CASP4	ENSG00000196954	0.0768424	3.56124e-05
LINC00920	ENSG00000246898	-0.251208	4.3138e-05
C2CD5	ENSG00000111731	-0.0771917	3.71137e-05
PFN1	ENSG00000108518	0.0585841	3.69996e-05
NR4A3	ENSG00000119508	0.569386	4.22687e-05
IMPDH2	ENSG00000178035	0.094436	3.5793e-05
RPUSD4	ENSG00000165526	0.0847098	4.31757e-05
LYPD6	ENSG00000187123	-0.444479	3.57152e-05
ZNF251	ENSG00000198169	-0.0950575	4.39209e-05
HMG20B	ENSG00000064961	0.0727311	3.97427e-05
GCA	ENSG00000115271	0.127646	3.92964e-05
GNA12	ENSG00000146535	0.0831374	3.68642e-05
ZKSCAN8	ENSG00000198315	-0.0862087	3.87504e-05
NIN	ENSG00000100503	-0.0868271	3.74574e-05
FOXP2	ENSG00000128573	-0.185428	5.09025e-05
NKTR	ENSG00000114857	-0.102902	3.76312e-05
ITGB5	ENSG00000082781	0.105915	3.74574e-05
VEGFB	ENSG00000173511	0.0961451	3.89184e-05
MPHOSPH9	ENSG00000051825	-0.0906345	4.96599e-05
PIN1	ENSG00000127445	0.0820589	4.06694e-05
SF3B4	ENSG00000143368	0.0607952	3.86703e-05
RIC3	ENSG00000166405	-0.205443	5.15443e-05
MMP19	ENSG00000123342	0.291825	3.97277e-05
DCC	ENSG00000187323	-0.408957	5.14494e-05
TMEM229B	ENSG00000198133	-0.148043	5.02e-05
JAKMIP2	ENSG00000176049	-0.32253	5.20693e-05
ATG2A	ENSG00000110046	0.0841874	4.10796e-05
MCL1	ENSG00000143384	0.118658	4.12402e-05
OLFM1	ENSG00000130558	0.191838	4.48038e-05
INAFM1	ENSG00000257704	0.143796	5.21539e-05
GATAD2A	ENSG00000167491	0.0747699	3.85898e-05
LINC00657	ENSG00000260032	-0.0639078	4.07308e-05
LRRC49	ENSG00000137821	-0.124132	5.17315e-05
RNH1	ENSG00000023191	0.0942232	3.88384e-05
POLDIP2	ENSG00000004142	0.050962	3.88043e-05
RNF20	ENSG00000155827	-0.0664313	3.96572e-05
DDX58	ENSG00000107201	-0.145844	4.09829e-05
ADAMTS3	ENSG00000156140	0.238999	5.19837e-05
NLRP3	ENSG00000162711	0.322717	4.97791e-05
TNFSF12	ENSG00000239697	0.0673993	3.99571e-05
FAM217B	ENSG00000196227	-0.100168	4.78354e-05
COL1A1	ENSG00000108821	0.311032	4.10355e-05
PLA2G10	ENSG00000069764	0.314853	4.50282e-05
PCMTD2	ENSG00000203880	-0.103299	3.98566e-05
ZNF345	ENSG00000251247	-0.114871	5.34519e-05
NBR1	ENSG00000188554	-0.0487953	3.93268e-05
TMEM170A	ENSG00000166822	-0.0866513	4.39974e-05
CD302	ENSG00000241399	0.0991891	3.94616e-05
RPL35	ENSG00000136942	0.0858483	4.00055e-05
SPAG8	ENSG00000137098	-0.210081	5.19837e-05
RNPEPL1	ENSG00000142327	0.0696473	4.00547e-05
RPL15	ENSG00000174748	0.0595874	4.40197e-05
CHSY1	ENSG00000131873	0.132829	4.07979e-05
ZNF573	ENSG00000189144	-0.187325	4.99803e-05
RP11-834C11.4	ENSG00000250742	0.236675	5.36319e-05
WWP1	ENSG00000123124	-0.0648195	4.10355e-05
ZNF205	ENSG00000122386	0.111471	5.53064e-05
HM13	ENSG00000101294	0.0814212	4.10355e-05
RAB11FIP2	ENSG00000107560	-0.0675922	4.45663e-05
RBM48	ENSG00000127993	-0.100085	5.28936e-05
CYS1	ENSG00000205795	-0.252993	5.1105e-05
RHEB	ENSG00000106615	0.0716497	4.12482e-05
IPO4	ENSG00000196497	0.108049	4.85017e-05
NEBL	ENSG00000078114	-0.119617	4.1791e-05
UBE2V1	ENSG00000244687	0.0524232	4.12482e-05
PROM1	ENSG00000007062	-0.507733	5.67308e-05
CACNA2D1	ENSG00000153956	-0.140133	5.11449e-05
SKP2	ENSG00000145604	-0.124245	5.53723e-05
EHMT2	ENSG00000204371	-0.0719141	4.36825e-05
KAT2B	ENSG00000114166	-0.0740894	4.27622e-05
GBP4	ENSG00000162654	-0.212107	4.2598e-05
ARMCX5	ENSG00000125962	-0.0867883	5.37973e-05
CTU1	ENSG00000142544	0.252638	4.5103e-05
AKT2	ENSG00000105221	0.055033	4.20431e-05
MOB1B	ENSG00000173542	-0.0735876	4.43519e-05
FAM189A2	ENSG00000135063	-0.141901	4.37885e-05
CA5BP1	ENSG00000186312	0.118088	5.85221e-05
TRPC4	ENSG00000133107	0.308821	5.44916e-05
JRK	ENSG00000234616	-0.125334	4.91103e-05
ID3	ENSG00000117318	0.24643	4.29346e-05
OPLAH	ENSG00000178814	0.13883	5.81308e-05
LDHB	ENSG00000111716	0.103652	4.3572e-05
ANKS1A	ENSG00000064999	-0.0963183	4.32712e-05
GNL3	ENSG00000163938	0.0965316	4.56119e-05
PLCXD3	ENSG00000182836	-0.341439	5.67192e-05
GABARAPL1	ENSG00000139112	0.0873502	4.34742e-05
LINC00924	ENSG00000259134	0.42929	4.52896e-05
MKS1	ENSG00000011143	-0.0865549	5.68644e-05
ATP6V1A	ENSG00000114573	-0.0711878	4.3572e-05
THAP6	ENSG00000174796	-0.0910705	5.69925e-05
AKR7A2	ENSG00000053371	0.0703162	4.79447e-05
COX5B	ENSG00000135940	0.0856237	4.62586e-05
COX7C	ENSG00000127184	0.0643416	4.42904e-05
IRS2	ENSG00000185950	0.183325	4.72342e-05
NDUFS2	ENSG00000158864	0.0686803	4.47054e-05
PARP4	ENSG00000102699	-0.0828405	4.45912e-05
[truncated: 3,013 more rows]

## Sheet: Table S3
Table S3: Overlap Genes from COPD and IPF vs control differential expression
Results shown for overlap of differentially expressed genes from COPD and IPF vs control. after adjustment for multiple testing 1% false discovery rate. HGNC: HUGO gene nomenclature council; log2FC: log base 2 fold change. Group 1: genes with increased expression in IPF and COPD; Group 2: genes with increased expression in IPF but decreased expression in COPD; Group 3: genes with decreased expres…
HGNC symbol	Ensemble ID	COPD log2FC	COPD adjusted p value	IPF log2FC	IPF adjusted p value	Overlap Group
C1S	ENSG00000182326	0.294349	5.94521e-22	0.739303	1.18709e-57	1
CRBN	ENSG00000113851	-0.161896	5.94521e-22	-0.267815	6.66706e-44	4
NNMT	ENSG00000166741	0.605788	6.46555e-22	0.562539	6.45286e-19	1
STEAP1	ENSG00000164647	0.694756	5.94521e-22	1.89175	1.14929e-63	1
EIF4A1	ENSG00000161960	0.162449	3.5102e-21	0.135518	7.15663e-20	1
C1R	ENSG00000159403	0.310428	3.5102e-21	0.729061	1.56454e-52	1
SH3PXD2B	ENSG00000174705	0.464609	5.91593e-21	0.665428	3.69128e-37	1
RPLP0	ENSG00000089157	0.18297	1.46857e-19	0.424281	5.45269e-55	1
SERPINF1	ENSG00000132386	0.467085	8.18279e-19	1.41847	1.66798e-70	1
EMILIN1	ENSG00000138080	0.344586	9.47983e-19	0.539721	6.46431e-35	1
SHC1	ENSG00000160691	0.158098	1.35769e-18	0.414474	1.58124e-48	1
RPS2	ENSG00000140988	0.229841	1.86179e-18	0.364415	2.34918e-38	1
C11orf96	ENSG00000187479	0.594139	5.53215e-18	-0.289741	6.22274e-05	3
MXRA8	ENSG00000162576	0.300488	7.59918e-18	0.467845	1.73459e-34	1
LRP3	ENSG00000130881	0.259286	7.56652e-18	0.366426	7.50119e-32	1
PCMTD1	ENSG00000168300	-0.138932	1.10984e-17	-0.0961056	4.24044e-09	4
MGST1	ENSG00000008394	0.272149	1.10984e-17	0.460098	4.84098e-28	1
EXOC5	ENSG00000070367	-0.128295	1.10984e-17	-0.222109	2.18014e-38	4
TIMP1	ENSG00000102265	0.395058	4.49063e-17	0.894657	9.38801e-44	1
TOM1	ENSG00000100284	0.167094	6.36324e-17	0.0770504	8.84651e-05	1
ERMP1	ENSG00000099219	-0.21603	6.36324e-17	-0.506116	1.89002e-49	4
ARHGAP29	ENSG00000137962	-0.251165	8.21162e-17	-0.753236	3.91005e-57	4
SELM	ENSG00000198832	0.290235	1.62303e-16	0.648332	1.19617e-47	1
R3HDM4	ENSG00000198858	0.174477	1.80829e-16	0.201661	2.94195e-21	1
MBD3	ENSG00000071655	0.185251	1.8788e-16	0.11314	6.99655e-08	1
FBXW5	ENSG00000159069	0.175606	2.90882e-16	0.247387	1.02244e-29	1
LINC01268	ENSG00000227502	-0.631181	3.25552e-17	-1.14656	4.9062e-28	4
METRNL	ENSG00000176845	0.330786	4.11716e-16	-0.174963	9.33418e-07	3
PODN	ENSG00000174348	0.455489	4.25146e-16	0.651871	1.38003e-26	1
GPX1	ENSG00000233276	0.224511	4.5387e-16	0.223078	1.76031e-16	1
QKI	ENSG00000112531	-0.128399	6.12512e-16	-0.699106	1.37898e-75	4
CHD6	ENSG00000124177	-0.11739	6.60242e-16	-0.224621	4.37273e-32	4
SRPX2	ENSG00000102359	0.424109	1.25076e-15	0.356228	2.07885e-08	1
CIRH1A	ENSG00000141076	0.16464	1.82102e-15	0.0882356	7.31774e-06	1
IRAK1	ENSG00000184216	0.146337	3.09553e-15	0.240187	1.30972e-29	1
PDE1C	ENSG00000154678	-0.376998	3.24467e-15	-0.399453	6.77987e-11	4
STEAP2	ENSG00000157214	0.485592	3.59368e-15	1.32417	8.2097e-52	1
BHLHE22	ENSG00000180828	0.766681	4.09817e-16	1.42312	9.44249e-36	1
SFN	ENSG00000175793	0.642515	4.39655e-15	0.968806	2.39159e-22	1
CAV2	ENSG00000105971	-0.199189	8.73601e-15	-0.921041	1.50148e-64	4
GAB1	ENSG00000109458	-0.186442	1.70789e-14	-0.655885	8.84818e-69	4
EIF3I	ENSG00000084623	0.106543	2.00405e-14	0.118899	1.39363e-16	1
EIF1	ENSG00000173812	0.146554	2.36257e-14	-0.235186	1.57312e-32	3
HNRNPAB	ENSG00000197451	0.146893	2.36257e-14	0.141114	1.94765e-14	1
FSTL3	ENSG00000070404	0.365972	2.7157e-14	-0.342801	2.70373e-12	3
C3	ENSG00000125730	0.319227	2.93334e-14	0.587528	3.02743e-29	1
PPAP2A	ENSG00000067113	0.234427	3.66328e-14	0.591816	1.92146e-53	1
EDNRB	ENSG00000136160	-0.41903	4.00686e-14	-1.03378	1.19e-41	4
SURF4	ENSG00000148248	0.102569	4.14731e-14	0.140292	2.00512e-20	1
PAPLN	ENSG00000100767	0.379741	4.64777e-14	0.632618	3.29226e-31	1
CCDC186	ENSG00000165813	-0.146586	5.33557e-14	-0.144193	1.33055e-14	4
FBLN5	ENSG00000140092	0.261383	6.91326e-14	-0.313756	7.03531e-17	3
RPLP1	ENSG00000137818	0.160613	7.66856e-14	0.244518	1.57824e-29	1
FRY	ENSG00000073910	-0.230178	8.30429e-14	-0.59912	2.2874e-43	4
SBF1	ENSG00000100241	0.117565	8.92768e-14	0.112253	2.50037e-11	1
P2RY1	ENSG00000169860	-0.367944	1.08758e-13	-1.15011	2.92441e-57	4
RPSA	ENSG00000168028	0.135616	1.70035e-13	0.232101	1.72749e-27	1
ARL6	ENSG00000113966	-0.212557	1.70035e-13	-0.321143	3.56116e-24	4
ACAP2	ENSG00000114331	-0.115093	1.89555e-13	-0.226779	1.44237e-35	4
CDKN1A	ENSG00000124762	0.524687	1.96229e-13	0.41302	8.72861e-14	1
CCDC68	ENSG00000166510	-0.290124	1.96229e-13	-0.978561	9.35242e-51	4
B3GALNT1	ENSG00000169255	-0.270757	1.96229e-13	-0.861665	9.11692e-50	4
FASN	ENSG00000169710	0.385197	2.02742e-13	-0.227847	0.000167914	3
HIF1A	ENSG00000100644	0.199603	2.02742e-13	0.418456	1.05463e-32	1
UBR2	ENSG00000024048	-0.115221	2.30327e-13	-0.19556	3.22393e-32	4
RAB34	ENSG00000109113	0.175968	2.47917e-13	0.448667	4.19541e-51	1
APP	ENSG00000142192	-0.15482	2.56329e-13	-0.291994	1.11214e-30	4
EEF1D	ENSG00000104529	0.137088	2.65079e-13	0.221212	4.71283e-24	1
GLTSCR2	ENSG00000105373	0.214604	2.9142e-13	0.171336	4.27223e-10	1
PUS1	ENSG00000177192	0.186902	2.83293e-13	0.294994	3.14022e-24	1
TGFB2	ENSG00000092969	-0.317792	3.51343e-13	-0.66176	5.41189e-32	4
SERPINA3	ENSG00000196136	0.600933	3.51343e-13	0.984211	5.01242e-27	1
FURIN	ENSG00000140564	0.178369	3.51343e-13	-0.327104	3.55893e-32	3
RNF128	ENSG00000133135	-0.268626	3.51343e-13	-1.00624	8.39093e-53	4
CD2AP	ENSG00000198087	-0.151953	4.09316e-13	-0.287863	2.27411e-33	4
GGT5	ENSG00000099998	0.438652	4.18704e-13	1.21419	1.52112e-51	1
DOK6	ENSG00000206052	-0.253673	4.95024e-13	-0.879603	2.33117e-47	4
RPS15	ENSG00000115268	0.206118	5.54185e-13	0.154704	8.44473e-11	1
LPHN2	ENSG00000117114	-0.248423	5.66078e-13	-0.864115	5.56354e-49	4
CEBPB	ENSG00000172216	0.316051	6.91396e-13	-0.259771	4.96583e-08	3
SLC25A6	ENSG00000169100	0.161594	7.35342e-13	0.237322	1.38361e-22	1
MTHFD2	ENSG00000065911	0.301403	7.99117e-13	0.480874	5.92499e-26	1
FBLN2	ENSG00000163520	0.436445	9.32434e-13	1.08324	7.40584e-48	1
SPSB1	ENSG00000171621	0.401294	9.61125e-13	0.420444	3.2917e-14	1
TSEN34	ENSG00000170892	0.141007	1.10057e-12	0.0790205	4.11359e-05	1
IMPACT	ENSG00000154059	-0.121124	1.10057e-12	-0.179841	7.85169e-22	4
RABAC1	ENSG00000105404	0.152908	1.10057e-12	0.140301	1.19322e-08	1
CEBPD	ENSG00000221869	0.449116	1.10057e-12	-0.59236	9.34542e-22	3
SBNO2	ENSG00000064932	0.268596	1.43345e-12	0.220729	8.6286e-10	1
CAPN15	ENSG00000103326	0.224313	1.52883e-12	0.201003	7.10933e-12	1
ZNF787	ENSG00000142409	0.183595	1.50692e-12	-0.0641154	0.00486869	3
LRRC59	ENSG00000108829	0.116676	1.5811e-12	0.135328	1.33035e-12	1
PHACTR2	ENSG00000112419	-0.146101	1.6131e-12	-0.566758	7.09709e-62	4
RPL8	ENSG00000161016	0.150599	2.10891e-12	0.146263	3.38894e-12	1
CAV1	ENSG00000105974	-0.198473	2.83019e-12	-0.977649	1.60472e-62	4
RPL18A	ENSG00000105640	0.132183	2.83019e-12	0.191616	6.34657e-21	1
PTX3	ENSG00000163661	0.968048	2.15897e-12	0.669242	4.80906e-05	1
USB1	ENSG00000103005	0.119034	3.29038e-12	0.144107	3.23839e-14	1
OLFML2A	ENSG00000185585	-0.447106	3.29038e-12	-1.18316	2.39112e-50	4
MSC	ENSG00000178860	0.529035	2.20436e-12	0.821061	1.83413e-26	1
EVA1C	ENSG00000166979	0.287896	3.54297e-12	0.252451	3.90158e-09	1
FAM20C	ENSG00000177706	0.240437	3.54297e-12	0.61976	3.73847e-31	1
FBLIM1	ENSG00000162458	0.272489	3.58542e-12	0.617806	3.31534e-32	1
NHLRC2	ENSG00000196865	-0.137487	3.75688e-12	-0.254532	4.57505e-32	4
HCLS1	ENSG00000180353	0.163085	3.75688e-12	0.072605	0.00225244	1
APPL1	ENSG00000157500	-0.102642	4.04744e-12	-0.242548	2.28894e-39	4
PODNL1	ENSG00000132000	0.519751	1.03891e-12	1.23245	5.04722e-38	1
WDR48	ENSG00000114742	-0.106827	4.6475e-12	-0.115298	3.80739e-14	4
SYNJ2BP	ENSG00000213463	-0.0997802	6.68435e-12	-0.303195	2.94014e-45	4
SEMA5A	ENSG00000112902	-0.276405	6.84996e-12	-1.02016	4.61409e-59	4
PLEKHA1	ENSG00000107679	-0.143511	7.18941e-12	-0.631909	5.09667e-64	4
PDS5B	ENSG00000083642	-0.107051	7.31377e-12	-0.248921	1.18197e-36	4
SLC1A3	ENSG00000079215	0.436511	7.4862e-12	0.484069	6.33851e-11	1
RCN3	ENSG00000142552	0.295364	8.4475e-12	0.823222	1.24704e-44	1
IER5L	ENSG00000188483	0.548989	4.24414e-12	0.892444	6.9943e-21	1
MAPRE2	ENSG00000166974	-0.125175	8.4475e-12	-0.45982	4.4726e-53	4
MAP2K2	ENSG00000126934	0.102327	8.94117e-12	0.0938681	3.13713e-12	1
VPS36	ENSG00000136100	-0.108934	9.00413e-12	-0.20799	1.20725e-26	4
FBXO21	ENSG00000135108	-0.154887	9.00413e-12	-0.317184	1.64297e-31	4
TSPAN12	ENSG00000106025	-0.225455	9.21871e-12	-0.910539	1.07509e-47	4
SAT1	ENSG00000130066	0.201799	9.42364e-12	0.34466	7.59398e-27	1
FKBP10	ENSG00000141756	0.175386	9.42364e-12	0.60403	2.36143e-51	1
SH3GL1	ENSG00000141985	0.112394	1.02815e-11	0.200533	2.78513e-24	1
ELK1	ENSG00000126767	0.136044	1.27605e-11	0.190421	4.74942e-21	1
DDX21	ENSG00000165732	0.153912	1.24613e-11	-0.0814212	0.000201658	3
LUM	ENSG00000139329	0.294538	1.33267e-11	0.360165	6.18145e-13	1
SPON1	ENSG00000262655	0.236472	1.33267e-11	0.581031	6.28895e-33	1
SH3TC1	ENSG00000125089	0.229043	1.40096e-11	0.194833	8.141e-07	1
GABPA	ENSG00000154727	-0.11766	1.42595e-11	-0.235298	1.04469e-28	4
RPS3	ENSG00000149273	0.125532	1.45427e-11	0.152251	1.36647e-13	1
LINC01503	ENSG00000233901	0.383283	3.75688e-12	0.945984	1.04848e-41	1
SPTBN1	ENSG00000115306	-0.127431	1.47763e-11	-0.705943	1.49947e-64	4
CEP170B	ENSG00000099814	0.152822	1.47763e-11	0.256083	1.70047e-25	1
COL6A2	ENSG00000142173	0.214217	1.91675e-11	0.600237	2.00549e-44	1
RP11-383H13.1	ENSG00000235531	0.357811	1.27605e-11	0.720252	6.81838e-36	1
RPS16	ENSG00000105193	0.138699	1.92483e-11	0.149007	1.89388e-14	1
JTB	ENSG00000143543	0.103781	1.93448e-11	0.15934	1.30081e-22	1
DENND4C	ENSG00000137145	-0.132075	2.01953e-11	-0.300301	1.57428e-31	4
TMEM26	ENSG00000196932	-0.58035	1.20358e-11	-0.887276	1.73856e-21	4
PPM1K	ENSG00000163644	-0.209263	2.446e-11	-0.377299	6.05894e-28	4
ATP6V0E1	ENSG00000113732	0.101744	2.40232e-11	0.112546	5.05678e-15	1
SHPRH	ENSG00000146414	-0.133348	2.59859e-11	-0.164323	8.60509e-19	4
COL14A1	ENSG00000187955	0.372594	2.50958e-11	1.57753	6.80083e-63	1
ALKBH7	ENSG00000125652	0.193984	2.6911e-11	0.0768289	0.00262861	1
NAP1L1	ENSG00000187109	0.146022	2.73753e-11	0.141039	1.89441e-12	1
RPL3	ENSG00000100316	0.107352	2.98922e-11	0.225304	2.05235e-32	1
NR1H2	ENSG00000131408	0.111163	2.9797e-11	-0.0747062	3.14854e-06	3
STXBP6	ENSG00000168952	-0.280361	3.12696e-11	-1.69201	5.00687e-53	4
LOXL1	ENSG00000129038	0.27702	3.28403e-11	0.439253	2.61548e-22	1
EXOSC4	ENSG00000178896	0.198424	2.9658e-11	0.191869	1.00799e-10	1
ABI2	ENSG00000138443	-0.103085	3.45906e-11	-0.258408	3.40257e-37	4
PHC2	ENSG00000134686	0.143979	3.47481e-11	-0.150983	1.03746e-11	3
GPATCH4	ENSG00000160818	0.175588	3.72498e-11	0.238234	2.35267e-18	1
CDK14	ENSG00000058091	-0.183919	3.95323e-11	-0.228264	3.69689e-12	4
RPS5	ENSG00000083845	0.137431	3.95323e-11	0.234796	7.37362e-26	1
CXCL12	ENSG00000107562	0.314892	4.36898e-11	0.820599	3.03031e-42	1
ARHGDIA	ENSG00000141522	0.119088	4.37873e-11	-0.0873423	5.76724e-09	3
PLEKHM2	ENSG00000116786	0.10546	4.64891e-11	-0.0849345	9.0758e-08	3
SLC2A12	ENSG00000146411	-0.280087	5.13258e-11	-0.838606	1.92921e-35	4
ARHGAP18	ENSG00000146376	-0.192409	5.12476e-11	-0.544126	2.45139e-38	4
CLEC11A	ENSG00000105472	0.32963	4.61254e-11	0.806104	7.35874e-38	1
G0S2	ENSG00000123689	0.490595	5.45394e-11	0.312039	0.000834811	1
ANKRD44	ENSG00000065413	-0.149501	5.34413e-11	-0.516676	3.07222e-49	4
MT2A	ENSG00000125148	0.488313	5.35185e-11	-0.194735	0.000609292	3
RASA1	ENSG00000145715	-0.102245	5.51904e-11	-0.164255	4.06507e-21	4
LRG1	ENSG00000171236	0.353636	6.27151e-11	0.15327	0.00726986	1
DISP1	ENSG00000154309	-0.305245	6.25392e-11	-0.943252	2.49445e-45	4
MRPL12	ENSG00000262814	0.160557	6.28798e-11	0.216727	4.47763e-16	1
NPR3	ENSG00000113389	-0.443115	6.28798e-11	-1.11484	4.08794e-39	4
AKAP11	ENSG00000023516	-0.127219	6.28798e-11	-0.345275	5.76355e-43	4
AP5B1	ENSG00000254470	0.168452	6.50576e-11	-0.155159	6.40494e-08	3
GAS7	ENSG00000007237	0.211909	6.3106e-11	0.446388	2.28016e-30	1
TIA1	ENSG00000116001	-0.154289	6.39027e-11	0.0886793	6.18478e-06	2
ZBTB37	ENSG00000185278	-0.145442	6.64624e-11	-0.142555	2.56883e-08	4
BRE	ENSG00000158019	0.111875	6.79548e-11	0.179367	4.7966e-21	1
FLT4	ENSG00000037280	-0.254248	7.00169e-11	-0.724627	1.85243e-41	4
TP53I13	ENSG00000167543	0.147853	7.31123e-11	0.357029	2.41323e-36	1
C20orf24	ENSG00000101084	0.126164	7.31123e-11	0.139796	1.77177e-11	1
ZNF672	ENSG00000171161	0.138414	7.38878e-11	-0.0541266	0.00842094	3
STARD9	ENSG00000159433	-0.180597	7.31123e-11	-0.577761	2.44553e-48	4
MIDN	ENSG00000167470	0.287693	7.79608e-11	-0.132182	0.000494565	3
ACSL1	ENSG00000151726	0.217663	8.4061e-11	-0.164974	2.71219e-05	3
RRS1	ENSG00000179041	0.216287	8.43574e-11	0.330653	9.33257e-19	1
NEK7	ENSG00000151414	-0.108907	8.43574e-11	-0.453003	5.83802e-58	4
SGSM1	ENSG00000167037	-0.318221	8.4061e-11	-0.447829	9.82892e-17	4
PLA2G2A	ENSG00000188257	1.1595	6.77836e-11	3.00491	1.58342e-45	1
RPL17	ENSG00000265681	0.126588	1.00691e-10	0.286517	7.06124e-39	1
HGS	ENSG00000185359	0.0939406	9.92275e-11	0.076423	4.87269e-07	1
HLA-E	ENSG00000204592	-0.135877	1.17406e-10	-0.802029	3.61495e-70	4
ITGA10	ENSG00000143127	-0.355029	1.25309e-10	-0.251491	5.91065e-05	4
CCDC71L	ENSG00000253276	0.317539	1.27653e-10	0.138378	0.00212185	1
SMC2	ENSG00000136824	-0.143673	1.45447e-10	-0.0893964	0.000178558	4
OSBPL11	ENSG00000144909	-0.142438	1.42392e-10	-0.328814	4.73888e-28	4
CLPP	ENSG00000125656	0.12407	1.45454e-10	0.0639868	0.000376326	1
CHM	ENSG00000188419	-0.106179	1.44746e-10	-0.26683	1.80562e-43	4
RICTOR	ENSG00000164327	-0.12724	1.52034e-10	-0.366324	2.31267e-43	4
MAP1S	ENSG00000130479	0.166769	1.65915e-10	-0.0954301	5.8281e-05	3
FBLN1	ENSG00000077942	0.282809	1.66232e-10	0.663517	2.85563e-31	1
PTGFRN	ENSG00000134247	0.197278	1.68066e-10	1.19074	1.17172e-80	1
SLC35E4	ENSG00000100036	0.310468	7.07185e-11	0.56206	2.16741e-26	1
PCYT1B	ENSG00000102230	-0.492626	9.92275e-11	-0.333761	3.06851e-05	4
PDLIM4	ENSG00000131435	0.416355	1.36145e-10	1.41897	3.58506e-46	1
MOXD1	ENSG00000079931	0.397879	1.71538e-10	0.78133	6.46561e-25	1
SEMA6D	ENSG00000137872	-0.299057	1.76898e-10	-0.822133	1.39222e-43	4
RDX	ENSG00000137710	-0.153957	1.72111e-10	-0.623569	1.34008e-56	4
GRWD1	ENSG00000105447	0.135456	1.7929e-10	0.118688	1.2784e-08	1
GABARAP	ENSG00000170296	0.0866111	1.75902e-10	0.0600476	1.83671e-05	1
CD63	ENSG00000135404	0.0996987	1.80014e-10	0.234182	8.76764e-38	1
RRP1	ENSG00000160214	0.142558	1.85969e-10	0.197717	2.12911e-18	1
GMEB2	ENSG00000101216	0.129942	1.85969e-10	-0.0925976	6.75184e-06	3
LITAF	ENSG00000189067	0.170125	1.80014e-10	0.145422	2.09662e-07	1
KCTD3	ENSG00000136636	-0.178299	1.80014e-10	-0.4187	3.65801e-35	4
CMTR1	ENSG00000137200	-0.0886377	1.80014e-10	-0.147314	1.5031e-20	4
SLC52A2	ENSG00000185803	0.155053	1.90194e-10	0.179115	7.01924e-14	1
ACBD5	ENSG00000107897	-0.111737	1.89868e-10	-0.323871	4.72649e-45	4
NAMPT	ENSG00000105835	0.289156	1.88096e-10	-0.25166	1.06029e-09	3
CA3	ENSG00000164879	0.795062	1.92394e-10	1.58374	3.06582e-32	1
AURKAIP1	ENSG00000175756	0.13536	1.95223e-10	0.0710875	0.000108614	1
POLR2C	ENSG00000102978	0.0952983	1.90194e-10	-0.142852	6.9815e-19	3
NME1-NME2	ENSG00000243678	0.155971	2.02162e-10	0.358327	2.27838e-39	1
MRTO4	ENSG00000053372	0.150613	2.18783e-10	0.195541	6.57911e-15	1
PLEKHG2	ENSG00000090924	0.224743	2.26409e-10	0.329899	6.72886e-22	1
UBE2J2	ENSG00000160087	0.133838	2.31535e-10	0.0741846	6.04368e-05	1
THBS2	ENSG00000186340	0.523608	2.3064e-10	1.51642	2.48419e-52	1
KIF26B	ENSG00000162849	0.59051	1.89868e-10	1.7087	1.1345e-54	1
ALG10B	ENSG00000175548	-0.186858	2.34557e-10	-0.11648	4.55549e-05	4
SLC22A31	ENSG00000259803	0.292157	2.39908e-10	0.58255	3.94293e-20	1
AJAP1	ENSG00000196581	-0.86298	1.28608e-10	-1.35281	8.78687e-19	4
GAK	ENSG00000178950	0.0931685	2.44051e-10	0.0425257	0.00223556	1
ENHO	ENSG00000168913	-0.876403	6.27151e-11	-1.38574	1.11043e-15	4
GPX4	ENSG00000167468	0.13204	2.58426e-10	0.194559	5.12924e-17	1
ADRM1	ENSG00000130706	0.13758	2.63998e-10	0.0584719	0.00216889	1
KLHL9	ENSG00000198642	-0.122621	2.70263e-10	-0.115093	2.26141e-11	4
VAMP4	ENSG00000117533	-0.118961	2.93475e-10	-0.257799	1.25189e-30	4
COL6A1	ENSG00000142156	0.226246	2.89304e-10	0.742921	4.29003e-47	1
RAB3IL1	ENSG00000167994	0.31316	2.99524e-10	0.546946	1.13015e-24	1
RAN	ENSG00000132341	0.0830121	2.99524e-10	0.0880237	9.81551e-12	1
DHX34	ENSG00000134815	0.155	3.21068e-10	0.105666	0.00011927	1
EEF1G	ENSG00000254772	0.104162	3.54141e-10	0.243286	1.58275e-32	1
FAM63B	ENSG00000128923	-0.165571	3.44671e-10	-0.411666	3.49626e-39	4
MDFIC	ENSG00000135272	-0.169482	3.59346e-10	-0.206457	1.02342e-12	4
EEF1B2	ENSG00000114942	0.115245	3.5935e-10	0.250539	1.28979e-30	1
XRN1	ENSG00000114127	-0.115848	3.5935e-10	-0.273871	1.27959e-34	4
FGF10	ENSG00000070193	-0.497669	2.3064e-10	0.258185	0.000665824	2
TMUB1	ENSG00000164897	0.134492	4.36346e-10	0.0794408	3.74544e-05	1
SRPK2	ENSG00000135250	-0.10226	4.2981e-10	-0.0818805	1.87443e-06	4
ARPC1B	ENSG00000130429	0.122498	4.19922e-10	0.141198	7.05125e-12	1
TPT1	ENSG00000133112	0.115084	4.41326e-10	0.152438	8.64303e-16	1
ARID5B	ENSG00000150347	0.235634	4.21879e-10	0.342728	1.00048e-18	1
HS6ST1	ENSG00000136720	0.209354	4.2981e-10	0.22076	9.11281e-11	1
FBXO3	ENSG00000110429	-0.0831494	4.38909e-10	-0.145653	9.8282e-21	4
CYP1B1	ENSG00000138061	0.550782	4.51617e-10	0.963038	2.68641e-23	1
ANKRD46	ENSG00000186106	-0.137964	4.79165e-10	-0.452492	1.11627e-49	4
ZKSCAN1	ENSG00000106261	-0.135199	4.59762e-10	0.0747607	0.00113723	2
CRISPLD2	ENSG00000103196	0.474476	4.71591e-10	0.679368	2.35838e-18	1
FHL2	ENSG00000115641	0.377915	5.05671e-10	1.26144	1.01296e-51	1
EFCAB7	ENSG00000203965	-0.183937	4.38909e-10	0.135016	6.32706e-07	2
RPL31	ENSG00000071082	0.121748	5.19842e-10	0.12914	3.83236e-13	1
SPIN4	ENSG00000186767	-0.338508	5.38259e-10	-0.581925	8.54312e-22	4
MIB2	ENSG00000197530	0.163322	5.578e-10	0.254866	4.96433e-24	1
GFPT2	ENSG00000131459	0.448531	5.77914e-10	0.431185	1.31152e-08	1
RPL13A	ENSG00000142541	0.112564	5.82846e-10	0.291866	1.75152e-40	1
RASGRF2	ENSG00000113319	0.433348	5.9219e-10	0.579076	5.27053e-15	1
OSMR	ENSG00000145623	0.211358	5.64112e-10	0.426919	2.432e-26	1
ACE	ENSG00000159640	-0.355774	6.05201e-10	-1.24036	6.36168e-50	4
STX7	ENSG00000079950	-0.118854	6.05201e-10	-0.278465	7.37602e-36	4
DPP8	ENSG00000074603	-0.0831637	6.10079e-10	-0.126926	2.57024e-17	4
HEATR5B	ENSG00000008869	-0.126387	6.27941e-10	-0.229702	6.63613e-23	4
TTL	ENSG00000114999	-0.138811	6.45644e-10	-0.301208	3.95145e-29	4
UPP1	ENSG00000183696	0.229128	6.75489e-10	0.124899	0.000678451	1
HPN	ENSG00000105707	0.250794	6.95871e-10	-0.325046	6.95151e-09	3
ANKFY1	ENSG00000185722	-0.0851515	6.51026e-10	-0.127291	1.90118e-16	4
SPATA2L	ENSG00000158792	0.224669	6.91658e-10	-0.2851	1.52065e-14	3
VKORC1	ENSG00000167397	0.127012	7.01604e-10	0.218209	2.47083e-23	1
FAM73A	ENSG00000180488	-0.107832	7.58156e-10	-0.31267	4.75937e-39	4
DUSP23	ENSG00000158716	0.226414	7.66883e-10	0.423906	2.88383e-18	1
H2AFX	ENSG00000188486	0.242534	7.66883e-10	0.298554	1.93095e-14	1
ASRGL1	ENSG00000162174	0.261484	7.85808e-10	-0.359468	4.42614e-12	3
ADAM10	ENSG00000137845	-0.115956	7.66986e-10	-0.222695	1.46753e-25	4
TFE3	ENSG00000068323	0.0941439	7.68436e-10	-0.0910105	1.18641e-07	3
NR3C1	ENSG00000113580	-0.116528	7.85808e-10	-0.422049	5.36562e-50	4
IFITM2	ENSG00000185201	0.203566	7.93998e-10	0.107601	0.00124275	1
MYO5B	ENSG00000167306	-0.199893	8.14338e-10	-0.734949	2.16858e-48	4
ZNF593	ENSG00000142684	0.269507	7.69024e-10	0.260467	2.12492e-09	1
CHIC2	ENSG00000109220	0.21221	8.70393e-10	-0.103207	0.00134036	3
STX10	ENSG00000104915	0.116315	8.95968e-10	0.153431	9.54071e-13	1
PSIP1	ENSG00000164985	-0.108367	8.96679e-10	-0.170144	3.11454e-18	4
C7	ENSG00000112936	0.409727	9.94341e-10	0.906325	1.42172e-31	1
JAK3	ENSG00000105639	0.229719	1.08937e-09	0.770189	2.68652e-45	1
SGCB	ENSG00000163069	-0.108402	1.01588e-09	-0.139895	6.65293e-14	4
FKBP8	ENSG00000105701	0.107234	1.02898e-09	-0.135043	4.2135e-16	3
PTN	ENSG00000105894	-0.390088	1.12168e-09	-0.69891	3.00684e-24	4
PRKCE	ENSG00000171132	-0.220726	1.0757e-09	-0.930076	2.79719e-43	4
WDR17	ENSG00000150627	-0.263071	9.7057e-10	-0.380272	2.61389e-14	4
MBNL2	ENSG00000139793	-0.107625	1.15347e-09	-0.161753	1.65864e-13	4
COL18A1	ENSG00000182871	0.23835	1.20478e-09	0.822074	2.31481e-49	1
STX4	ENSG00000103496	0.110265	1.33146e-09	0.0918556	1.07593e-08	1
RUNX1	ENSG00000159216	0.192178	1.29629e-09	0.339605	8.08671e-22	1
2021-09-10	ENSG00000186522	-0.125729	1.34355e-09	-0.445981	1.72524e-51	4
ATG101	ENSG00000123395	0.131066	1.50705e-09	-0.0781279	9.87767e-05	3
AQP1	ENSG00000240583	-0.236893	1.551e-09	-0.139277	0.0045669	4
LRRTM4	ENSG00000176204	-0.584015	3.51813e-10	-1.26396	3.05511e-28	4
CDK6	ENSG00000105810	-0.176912	1.50705e-09	-0.431311	1.70049e-32	4
RPS19	ENSG00000105372	0.123787	1.551e-09	0.312544	3.48048e-37	1
NEDD4	ENSG00000069869	-0.135629	1.60322e-09	-0.32453	2.43288e-32	4
NOP2	ENSG00000111641	0.171745	1.64744e-09	0.298572	5.04678e-23	1
BCKDK	ENSG00000103507	0.0986737	1.60322e-09	0.156542	2.23725e-18	1
EHD3	ENSG00000013016	-0.289831	1.63837e-09	-0.327434	9.86131e-10	4
CTNND1	ENSG00000198561	-0.0909139	1.60322e-09	-0.476322	2.92025e-66	4
AMIGO2	ENSG00000139211	-0.227351	1.63837e-09	-0.518456	1.10676e-25	4
MEDAG	ENSG00000102802	0.738631	1.65091e-09	1.56542	5.79185e-30	1
MFSD8	ENSG00000164073	-0.123106	1.81958e-09	-0.0604188	0.00232289	4
FAM20B	ENSG00000116199	-0.0968009	1.67395e-09	-0.381576	5.59063e-51	4
FAM122A	ENSG00000187866	-0.113032	1.79262e-09	-0.175076	1.7767e-19	4
CARD8	ENSG00000105483	-0.173166	1.74457e-09	-0.0795337	0.00217162	4
SYTL4	ENSG00000102362	0.243848	1.9406e-09	-0.161673	0.000169196	3
MEGF6	ENSG00000162591	0.233326	1.82919e-09	0.319792	4.07847e-15	1
FLI1	ENSG00000151702	-0.134274	1.83213e-09	-0.386872	1.57776e-34	4
RPL10	ENSG00000147403	0.101364	1.98346e-09	0.0735374	2.97491e-05	1
CFI	ENSG00000205403	0.207179	1.88322e-09	0.931235	8.16135e-65	1
FREM3	ENSG00000183090	-1.12908	5.4459e-10	-1.03173	5.28169e-09	4
USP25	ENSG00000155313	-0.096023	1.92419e-09	-0.374383	3.22583e-55	4
MFSD2A	ENSG00000168389	0.286828	1.95257e-09	-0.785287	1.15766e-31	3
CFD	ENSG00000197766	0.492102	2.07039e-09	0.350895	6.42897e-06	1
OAF	ENSG00000184232	0.30396	2.21718e-09	0.936182	2.09076e-45	1
KDM6B	ENSG00000132510	0.215603	2.08874e-09	-0.265043	1.92851e-14	3
SLC16A3	ENSG00000141526	0.173709	2.119e-09	0.233854	9.44887e-14	1
CLASP2	ENSG00000163539	-0.0911606	2.19276e-09	-0.278087	8.58945e-37	4
BTBD3	ENSG00000132640	-0.175936	2.25311e-09	-0.443979	1.09036e-35	4
RPS18	ENSG00000231500	0.164407	2.32705e-09	0.272434	1.54361e-18	1
SERTAD1	ENSG00000197019	0.331937	2.3756e-09	-0.290893	3.79946e-09	3
SAMD12	ENSG00000177570	-0.183903	2.47327e-09	-0.330843	7.84684e-18	4
EPN1	ENSG00000063245	0.113176	2.3283e-09	-0.0835289	6.08987e-07	3
ARHGEF3	ENSG00000163947	-0.178848	2.32914e-09	-0.424588	5.16319e-33	4
PHLDA2	ENSG00000181649	0.49046	9.43958e-10	1.00187	7.50862e-29	1
ZNF678	ENSG00000181450	-0.148941	2.5641e-09	-0.296764	1.17275e-24	4
KITLG	ENSG00000049130	-0.202892	2.38143e-09	-0.278631	2.86844e-14	4
METTL1	ENSG00000037897	0.212447	2.66931e-09	0.455782	3.86069e-28	1
ITM2B	ENSG00000136156	-0.105012	2.81188e-09	-0.347855	5.23215e-41	4
NOP16	ENSG00000048162	0.217867	2.89347e-09	0.341089	1.0646e-19	1
RPL7	ENSG00000147604	0.113564	2.98541e-09	0.17087	9.86083e-18	1
UBR3	ENSG00000144357	-0.0794821	2.88734e-09	-0.191707	5.73078e-34	4
ATP5D	ENSG00000099624	0.164286	3.11243e-09	0.119743	2.64277e-06	1
FRZB	ENSG00000162998	0.339094	3.08454e-09	0.177855	0.00279847	1
TNR	ENSG00000116147	-0.797457	2.98541e-09	-1.64642	4.56754e-16	4
SMAD5	ENSG00000113658	-0.0923607	2.9896e-09	-0.0576103	0.000192672	4
TMEM256	ENSG00000205544	0.146439	3.23655e-09	0.278279	3.41648e-24	1
PGLS	ENSG00000130313	0.119654	3.20732e-09	0.128801	1.05892e-10	1
RPL6	ENSG00000089009	0.100714	3.20391e-09	0.226794	5.05545e-34	1
SLC44A2	ENSG00000129353	-0.0896998	3.27992e-09	-0.49643	3.38535e-54	4
FHL3	ENSG00000183386	0.259613	3.70779e-09	0.425472	1.22712e-22	1
JUND	ENSG00000130522	0.300466	3.4785e-09	-0.677467	2.00867e-27	3
CDC42EP4	ENSG00000179604	0.184634	3.7085e-09	-0.0938744	0.00636915	3
MAFK	ENSG00000198517	0.172856	3.71894e-09	-0.362201	1.12404e-28	3
MIF	ENSG00000240972	0.278396	4.07409e-09	0.340992	5.51108e-17	1
RSBN1L	ENSG00000187257	-0.11445	4.07409e-09	-0.200733	1.15502e-23	4
RCOR3	ENSG00000117625	-0.0967023	4.14756e-09	-0.12324	4.49292e-11	4
GNA15	ENSG00000060558	0.168762	4.51774e-09	0.210207	6.76314e-10	1
EGLN2	ENSG00000269858	0.101541	4.23967e-09	-0.12057	1.84576e-09	3
WWC2	ENSG00000151718	-0.15491	4.3083e-09	-1.21125	7.39661e-80	4
RPS4X	ENSG00000198034	0.0974996	4.55565e-09	0.1774	3.92122e-21	1
FBL	ENSG00000105202	0.112658	4.47586e-09	0.11121	5.11417e-09	1
DNM1	ENSG00000106976	0.321866	4.77902e-09	1.07086	1.22337e-51	1
PPIF	ENSG00000108179	0.206565	5.11678e-09	0.383102	8.5625e-25	1
NOB1	ENSG00000141101	0.118556	5.10803e-09	0.221063	4.97611e-26	1
SLC35A3	ENSG00000117620	-0.11966	5.00162e-09	-0.157496	1.26785e-11	4
COX8A	ENSG00000176340	0.10531	4.8912e-09	0.0517047	0.00172763	1
PKIA	ENSG00000171033	-0.203339	5.24968e-09	-0.460947	4.10315e-26	4
TTC14	ENSG00000163728	-0.147637	5.13802e-09	0.213061	2.28902e-14	2
COL5A1	ENSG00000130635	0.277677	4.909e-09	0.939562	7.09636e-45	1
MZT2B	ENSG00000152082	0.235782	5.35027e-09	0.153678	1.04983e-05	1
PTPRO	ENSG00000151490	-0.212618	5.41775e-09	-0.374992	8.21358e-15	4
RPL9	ENSG00000163682	0.174818	5.21663e-09	0.161893	6.56142e-07	1
ZNF598	ENSG00000167962	0.121801	5.56386e-09	0.107366	8.15769e-09	1
CENPB	ENSG00000125817	0.0866573	5.24652e-09	-0.128136	1.76365e-16	3
NPM3	ENSG00000107833	0.189659	5.21663e-09	0.643879	5.75581e-51	1
PDE5A	ENSG00000138735	-0.184717	5.45796e-09	-0.0948356	0.0089369	4
NUMBL	ENSG00000105245	0.225791	6.02547e-09	0.415129	9.77035e-29	1
RPS10	ENSG00000124614	0.115761	5.63665e-09	0.171122	2.22983e-17	1
DPP7	ENSG00000176978	0.137219	5.74366e-09	0.257921	4.3924e-22	1
MFSD12	ENSG00000161091	0.154977	6.41756e-09	0.271808	5.466e-18	1
RPL4	ENSG00000174444	0.100761	6.98707e-09	0.164333	3.96045e-21	1
ZNF3	ENSG00000166526	-0.104218	7.10471e-09	0.114821	8.88213e-11	2
ADARB2	ENSG00000185736	-0.534483	5.13732e-09	-1.53775	2.32966e-33	4
IFNGR2	ENSG00000159128	0.118367	6.69328e-09	0.0689086	0.00109706	1
TNFAIP8L3	ENSG00000183578	0.286088	7.51397e-09	0.215229	2.33025e-06	1
PABPC4	ENSG00000090621	0.136881	6.95594e-09	0.199461	1.01029e-14	1
CTHRC1	ENSG00000164932	0.534267	7.07764e-09	1.8456	5.13806e-58	1
RPS9	ENSG00000170889	0.131608	7.51397e-09	0.196793	3.04834e-17	1
DDX60	ENSG00000137628	-0.168914	7.51397e-09	-0.457505	5.65365e-27	4
ADRA1B	ENSG00000170214	0.429633	5.48981e-09	-0.523499	2.12492e-09	3
ABHD6	ENSG00000163686	-0.284111	8.68274e-09	-0.414349	2.82084e-16	4
MPZL1	ENSG00000197965	0.113156	7.81896e-09	0.39183	3.05715e-48	1
GRASP	ENSG00000161835	0.288837	8.16342e-09	-0.770788	2.06946e-37	3
BBX	ENSG00000114439	-0.0947961	8.20087e-09	-0.158004	1.91562e-18	4
ID1	ENSG00000125968	0.446214	8.30262e-09	-0.437476	1.97902e-07	3
TNFRSF6B	ENSG00000243509	1.11498	3.4785e-09	1.63978	7.65028e-17	1
BTN2A1	ENSG00000112763	-0.138412	8.50839e-09	-0.194565	6.84678e-14	4
DDT	ENSG00000099977	0.201473	9.3096e-09	0.147965	1.62135e-06	1
KIAA0430	ENSG00000166783	-0.0954285	8.6731e-09	-0.126217	5.40947e-15	4
CDK4	ENSG00000135446	0.0828146	8.79987e-09	0.176361	5.71656e-25	1
ABCE1	ENSG00000164163	0.0918064	8.9436e-09	0.108554	1.31844e-10	1
UGCG	ENSG00000148154	0.188693	8.96722e-09	0.22192	2.16901e-11	1
ZNF148	ENSG00000163848	-0.0857311	9.25243e-09	-0.232285	2.34333e-37	4
KPNA2	ENSG00000182481	0.176202	9.906e-09	0.335548	5.04185e-21	1
LRP10	ENSG00000197324	0.0833542	9.4766e-09	-0.0835819	3.57753e-08	3
GPR126	ENSG00000112414	-0.261933	9.38488e-09	-0.545871	9.91412e-25	4
RPL13	ENSG00000167526	0.156452	9.94695e-09	0.17837	1.26047e-13	1
TRPM2	ENSG00000142185	0.274031	1.01563e-08	0.197253	0.000314009	1
NR3C2	ENSG00000151623	-0.13569	1.01477e-08	-0.453898	3.87469e-39	4
MT1M	ENSG00000205364	0.574775	1.05418e-08	-0.532285	1.92331e-07	3
TCP11L2	ENSG00000166046	-0.23515	1.06399e-08	-0.26724	5.37742e-09	4
MYSM1	ENSG00000162601	-0.127959	1.02094e-08	-0.127862	6.33957e-09	4
MDM1	ENSG00000111554	-0.155012	1.08303e-08	0.172967	2.76159e-09	2
HSPBP1	ENSG00000133265	0.129133	1.08506e-08	0.14698	5.40336e-10	1
HNRNPM	ENSG00000099783	0.112036	1.01563e-08	-0.0662075	0.000321739	3
ISLR	ENSG00000129009	0.232329	1.04818e-08	0.314701	3.38417e-11	1
PPP1R12A	ENSG00000058272	-0.103827	1.03432e-08	-0.0870647	0.000129035	4
SH3GL3	ENSG00000140600	-0.373124	7.26743e-09	-1.48597	1.19419e-34	4
MID1IP1	ENSG00000165175	0.203075	1.07701e-08	-0.465398	3.9704e-28	3
CSNK1G2	ENSG00000133275	0.103079	1.15823e-08	0.0967588	6.72166e-08	1
CADM1	ENSG00000182985	-0.168585	1.15378e-08	-0.803965	1.46736e-50	4
BRWD1	ENSG00000185658	-0.091031	1.15525e-08	-0.087767	1.1782e-07	4
LGR5	ENSG00000139292	-0.725345	8.79987e-09	-1.09645	1.25209e-15	4
PPM1L	ENSG00000163590	-0.20945	1.26763e-08	-0.496004	7.4714e-33	4
ASB9	ENSG00000102048	-0.298179	1.1546e-08	-0.616564	1.45282e-25	4
FZD3	ENSG00000104290	-0.222989	1.27411e-08	0.364825	2.98451e-17	2
SLITRK2	ENSG00000185985	-0.617512	8.93287e-09	-1.19277	1.86069e-21	4
RELA	ENSG00000173039	0.089751	1.27411e-08	-0.154986	9.62688e-20	3
RPL27A	ENSG00000166441	0.10729	1.33543e-08	0.147605	6.207e-14	1
ATF2	ENSG00000115966	-0.0785356	1.32562e-08	-0.0923092	3.39805e-09	4
PURA	ENSG00000185129	-0.115133	1.33543e-08	-0.189262	2.73354e-17	4
VANGL2	ENSG00000162738	-0.218599	1.47103e-08	-0.377278	7.72956e-14	4
PNO1	ENSG00000115946	0.151646	1.52324e-08	0.152895	5.96284e-09	1
RPL41	ENSG00000229117	0.113994	1.458e-08	0.14475	4.41214e-12	1
MED23	ENSG00000112282	-0.0954786	1.458e-08	-0.0415569	0.00810842	4
MRPS24	ENSG00000062582	0.112989	1.56336e-08	0.148889	1.92596e-12	1
AXIN1	ENSG00000103126	0.0992631	1.52032e-08	-0.0540867	0.00516523	3
GALNT15	ENSG00000131386	0.586371	1.64862e-08	1.25657	3.8828e-28	1
SLC7A5	ENSG00000103257	0.389714	1.64509e-08	0.578304	1.65652e-14	1
ZNF292	ENSG00000188994	-0.128523	1.52324e-08	-0.12449	1.5773e-07	4
ST6GALNAC5	ENSG00000117069	-0.241826	1.64509e-08	-1.28704	1.06422e-58	4
TRABD	ENSG00000170638	0.12724	1.63989e-08	0.342695	4.20656e-32	1
SCAND1	ENSG00000171222	0.18731	1.68888e-08	0.077661	0.00802927	1
B4GAT1	ENSG00000174684	-0.119373	1.61348e-08	-0.317348	1.54722e-37	4
IER5	ENSG00000162783	0.225979	1.62343e-08	-0.164015	2.53624e-05	3
JOSD2	ENSG00000161677	0.198667	1.80005e-08	0.253813	2.13175e-13	1
DCHS2	ENSG00000197410	-0.765929	6.66007e-09	-0.762193	3.00707e-07	4
TRIM45	ENSG00000134253	-0.217501	1.52324e-08	0.409639	7.23172e-21	2
ROR2	ENSG00000169071	0.265811	1.94432e-08	0.801111	2.92695e-42	1
TJP1	ENSG00000104067	-0.111283	1.75626e-08	-0.703109	8.35082e-74	4
CUL4B	ENSG00000158290	-0.0892732	1.75497e-08	-0.0605249	0.000387803	4
NUMB	ENSG00000133961	-0.0724248	1.75316e-08	-0.412883	1.48031e-60	4
FNDC3A	ENSG00000102531	-0.0996646	1.80005e-08	-0.0571971	0.00343197	4
AFAP1L1	ENSG00000157510	-0.181267	1.88614e-08	-0.718988	3.61306e-44	4
NABP1	ENSG00000173559	0.23949	1.96549e-08	0.435547	7.34765e-18	1
JUNB	ENSG00000171223	0.64581	1.93449e-08	-0.735581	1.35904e-10	3
CLUH	ENSG00000132361	0.109884	2.01084e-08	0.145686	1.20918e-12	1
TPD52	ENSG00000076554	-0.168883	2.14128e-08	-0.23773	1.84175e-11	4
CEP97	ENSG00000182504	-0.145159	2.33641e-08	0.148816	2.88643e-08	2
SDF2L1	ENSG00000128228	0.217864	2.32721e-08	0.516117	1.13209e-20	1
TGFBR3	ENSG00000069702	-0.212086	2.13386e-08	-0.477888	7.82073e-25	4
SOAT1	ENSG00000057252	0.122349	2.27699e-08	0.160592	6.31525e-11	1
RNF38	ENSG00000137075	-0.0797532	2.29807e-08	-0.339938	3.56317e-50	4
RPL36A	ENSG00000241343	0.134678	2.33831e-08	0.154523	3.12593e-11	1
ADCY2	ENSG00000078295	-0.483996	1.01229e-08	0.630032	5.71043e-13	2
STK11	ENSG00000118046	0.088383	2.48488e-08	0.173052	3.74369e-24	1
P3H3	ENSG00000110811	0.180179	2.6572e-08	0.715068	2.55384e-57	1
MMP2	ENSG00000087245	0.24317	2.51239e-08	0.750241	7.36842e-41	1
ROM1	ENSG00000149489	0.247645	1.99579e-08	0.419692	3.81941e-18	1
ZSWIM5	ENSG00000162415	-0.193365	2.71985e-08	-0.264677	2.62307e-12	4
RP11-693N9.2	ENSG00000235505	-0.195643	2.75468e-08	-0.501485	4.08177e-26	4
PPARGC1A	ENSG00000109819	-0.294226	2.84467e-08	-0.240574	4.23928e-05	4
TIMM17A	ENSG00000134375	0.0869954	2.67586e-08	0.173142	3.78427e-22	1
bP-2189O9.2	ENSG00000278931	-0.509032	9.95307e-09	-1.1195	2.0227e-22	4
RPL27	ENSG00000131469	0.0987474	2.63723e-08	0.0985784	6.1485e-09	1
RARRES1	ENSG00000118849	0.467824	2.81547e-08	1.07477	3.78347e-28	1
PDGFRB	ENSG00000113721	0.164045	2.67965e-08	0.220407	8.09088e-12	1
CSF3R	ENSG00000119535	0.258812	2.63517e-08	-0.370504	3.98205e-10	3
SRGN	ENSG00000122862	0.179536	2.66569e-08	-0.203173	4.64438e-11	3
PIKFYVE	ENSG00000115020	-0.082207	2.69764e-08	-0.168082	2.34422e-25	4
HPGD	ENSG00000164120	-0.436199	2.76739e-08	-1.6712	1.02917e-47	4
RHOG	ENSG00000177105	0.104706	2.79927e-08	-0.10072	1.47273e-08	3
AP5M1	ENSG00000053770	-0.0913223	2.90858e-08	-0.0471286	0.00207526	4
UXS1	ENSG00000115652	-0.099059	2.82144e-08	-0.461654	1.37787e-54	4
ATP6V0C	ENSG00000185883	0.137817	2.84467e-08	-0.0754264	0.000203483	3
PHPT1	ENSG00000054148	0.115993	2.98036e-08	0.409553	6.1149e-46	1
TRIM52	ENSG00000183718	-0.116341	3.21791e-08	0.0994791	2.27248e-06	2
SERPINB6	ENSG00000124570	-0.114335	2.97291e-08	-0.321755	4.1809e-33	4
BYSL	ENSG00000112578	0.1918	3.3732e-08	0.286256	2.31098e-14	1
PTPRCAP	ENSG00000213402	0.248797	3.40838e-08	0.385013	2.17381e-15	1
RBM41	ENSG00000089682	-0.129478	3.37917e-08	-0.126025	6.83057e-08	4
TUBE1	ENSG00000074935	-0.151418	3.40933e-08	-0.107299	9.24702e-05	4
TSPAN13	ENSG00000106537	-0.145514	3.06151e-08	-1.04423	5.55587e-69	4
DCLRE1B	ENSG00000118655	-0.166811	3.45068e-08	-0.218313	3.66713e-13	4
TMOD3	ENSG00000138594	-0.107427	3.07262e-08	-0.350005	7.66237e-39	4
PES1	ENSG00000100029	0.0978311	3.18329e-08	0.0993252	2.01568e-09	1
SLC25A36	ENSG00000114120	-0.105531	3.32786e-08	-0.165115	2.1351e-15	4
TRADD	ENSG00000102871	0.131947	3.83735e-08	0.274868	1.07796e-23	1
RP11-166D19.1	ENSG00000255248	0.246547	3.84242e-08	0.5897	8.88012e-29	1
XK	ENSG00000047597	-0.269415	3.23782e-08	-0.412848	3.06355e-12	4
RAB3GAP2	ENSG00000118873	-0.0757334	3.56715e-08	-0.127682	5.05808e-18	4
PLAGL1	ENSG00000118495	-0.145378	3.72674e-08	-0.198379	1.60584e-08	4
HSPB1	ENSG00000106211	0.210754	3.56826e-08	0.206467	7.27922e-07	1
GPAA1	ENSG00000197858	0.104804	3.56845e-08	0.133934	7.23937e-14	1
FAM189A1	ENSG00000104059	-0.337259	3.58757e-08	-1.22421	5.3628e-35	4
TUBB3	ENSG00000258947	0.632203	2.27699e-08	2.35277	4.55263e-58	1
GNB2L1	ENSG00000204628	0.100589	3.84242e-08	0.133421	3.92876e-13	1
COL4A3	ENSG00000169031	-0.233289	3.78294e-08	-1.18155	2.83089e-45	4
RAB40C	ENSG00000197562	0.137959	4.07318e-08	-0.0719339	0.00425397	3
CAPN2	ENSG00000162909	-0.114436	3.99482e-08	-0.218432	1.29417e-20	4
UXT	ENSG00000126756	0.0972562	4.20618e-08	0.1513	2.92454e-16	1
MBOAT2	ENSG00000143797	-0.146336	4.03947e-08	-0.304107	2.91208e-20	4
TIMM23	ENSG00000265354	0.0820773	4.39042e-08	0.121647	3.30129e-15	1
STRN	ENSG00000115808	-0.0743183	4.24336e-08	-0.339065	1.93492e-56	4
NLGN2	ENSG00000169992	0.161389	4.5982e-08	0.802976	1.12378e-62	1
EXD2	ENSG00000081177	-0.0845926	4.43881e-08	-0.167579	1.91106e-22	4
CXorf57	ENSG00000147231	-0.265051	4.32475e-08	-0.468525	3.1283e-16	4
GIPC1	ENSG00000123159	0.119162	4.31581e-08	0.0793932	0.000472871	1
NME3	ENSG00000103024	0.139198	4.89222e-08	0.254013	7.21346e-24	1
SLC39A14	ENSG00000104635	0.23845	4.69405e-08	0.4872	1.4316e-23	1
FUBP3	ENSG00000107164	-0.0743497	4.53858e-08	-0.182196	1.18482e-26	4
B4GALT6	ENSG00000118276	-0.228435	4.31581e-08	-0.139528	0.000255772	4
RP3-525N10.2	ENSG00000230910	-0.342458	2.76739e-08	-0.33743	2.24753e-06	4
CILP	ENSG00000138615	0.695266	4.88252e-08	2.24496	4.24577e-52	1
BAG3	ENSG00000151929	0.229744	4.77046e-08	0.188021	1.32936e-06	1
DIXDC1	ENSG00000150764	-0.138307	4.83136e-08	-0.189073	1.13728e-10	4
FBXO25	ENSG00000147364	-0.110004	4.88566e-08	-0.294767	3.31968e-30	4
ARF4	ENSG00000168374	0.0867917	4.76813e-08	0.173949	5.08372e-19	1
TNS3	ENSG00000136205	-0.120812	4.88163e-08	-0.840604	3.84118e-66	4
RMND5A	ENSG00000153561	-0.0906945	4.83736e-08	-0.246854	3.80297e-33	4
RPLP2	ENSG00000177600	0.15569	4.96896e-08	0.117877	4.57447e-05	1
APOLD1	ENSG00000178878	0.597402	5.23116e-08	-0.421662	4.16645e-06	3
LUC7L3	ENSG00000108848	-0.119553	5.07374e-08	0.260935	1.69055e-25	2
TOMM5	ENSG00000175768	0.0986916	5.55863e-08	0.175382	1.94275e-20	1
FUNDC2	ENSG00000165775	0.0736488	5.13363e-08	0.0389734	0.0028733	1
MAT2B	ENSG00000038274	-0.0785406	5.101e-08	-0.163094	5.94006e-22	4
SAMD9L	ENSG00000177409	-0.176574	5.14179e-08	-0.411156	1.38261e-20	4
MAP3K11	ENSG00000173327	0.123849	5.13363e-08	-0.219317	1.2359e-19	3
MTUS1	ENSG00000129422	0.148425	5.44863e-08	0.159661	4.6922e-08	1
SEPHS1	ENSG00000086475	-0.0703584	5.76005e-08	-0.0840126	8.03274e-11	4
PNISR	ENSG00000132424	-0.103403	5.6436e-08	0.244305	2.81889e-26	2
DACH1	ENSG00000276644	-0.30654	6.29863e-08	-0.983464	7.45719e-40	4
TTYH3	ENSG00000136295	0.167652	5.81154e-08	0.355131	1.88555e-19	1
KPNA5	ENSG00000196911	-0.133854	6.46966e-08	-0.23496	1.85692e-20	4
RAB30	ENSG00000137502	-0.200604	6.25122e-08	0.129232	0.00351624	2
BAD	ENSG00000002330	0.11908	6.24774e-08	0.0558741	0.00428942	1
IER2	ENSG00000160888	0.526408	5.76717e-08	-0.582079	2.98108e-09	3
BCHE	ENSG00000114200	-0.367024	6.33657e-08	0.482014	1.04172e-10	2
COL10A1	ENSG00000123500	0.967183	4.34072e-08	2.08561	1.83791e-31	1
PTK7	ENSG00000112655	0.124196	6.18993e-08	0.333639	1.53786e-25	1
RPL32	ENSG00000144713	0.0978923	6.40545e-08	0.145027	4.22347e-15	1
SLC7A1	ENSG00000139514	0.17396	6.7759e-08	0.283409	7.67258e-16	1
DMXL1	ENSG00000172869	-0.0978874	6.39161e-08	-0.236662	2.5497e-31	4
ZC3H12A	ENSG00000163874	0.359847	7.05856e-08	-0.226929	0.000249346	3
CMTM7	ENSG00000153551	0.155984	7.1631e-08	0.478379	8.75413e-36	1
CLMP	ENSG00000166250	0.290038	7.06604e-08	0.914869	1.27368e-45	1
NOP14	ENSG00000087269	0.106056	7.05856e-08	0.160189	3.17462e-17	1
TST	ENSG00000128311	0.158077	7.06604e-08	0.0826481	0.00698843	1
ERVFRD-1	ENSG00000244476	-0.481332	2.65068e-08	-0.286321	0.000811537	4
ARHGAP12	ENSG00000165322	-0.110283	6.90983e-08	-0.318396	2.27954e-31	4
PLAUR	ENSG00000011422	0.254038	6.96162e-08	-0.142214	0.00191021	3
APC	ENSG00000134982	-0.102271	6.90983e-08	-0.366216	3.24637e-45	4
DDHD2	ENSG00000085788	-0.0866316	7.01027e-08	-0.165381	1.66056e-18	4
KDM3A	ENSG00000115548	-0.136019	7.01691e-08	-0.232881	1.27275e-17	4
COL6A3	ENSG00000163359	0.201634	7.26165e-08	0.994188	1.41017e-55	1
AP000892.6	ENSG00000280143	0.319213	7.19342e-08	0.722422	8.71189e-20	1
MIB1	ENSG00000101752	-0.102673	7.11156e-08	-0.174552	5.9474e-20	4
TSC1	ENSG00000165699	-0.0831631	7.16477e-08	-0.069941	5.45559e-05	4
FNDC4	ENSG00000115226	0.308672	6.84483e-08	1.30216	4.66275e-53	1
STK40	ENSG00000196182	0.0905515	7.11156e-08	-0.189355	1.25591e-22	3
ZNF621	ENSG00000172888	-0.0842669	7.70217e-08	0.116569	6.3826e-14	2
RALGPS1	ENSG00000136828	-0.126401	8.45517e-08	-0.0609608	0.00750659	4
EIF3B	ENSG00000106263	0.0830516	7.45567e-08	0.0732231	1.33689e-07	1
SLC35B2	ENSG00000157593	0.0944527	7.89095e-08	0.192707	1.26578e-25	1
PRRX1	ENSG00000116132	0.26214	7.8898e-08	0.880476	1.10831e-45	1
GPR171	ENSG00000174946	0.395169	7.11156e-08	0.185787	0.00847255	1
COL5A2	ENSG00000204262	0.227996	7.89095e-08	0.893633	6.35747e-47	1
RPS11	ENSG00000142534	0.0969749	8.72126e-08	0.0953226	3.73109e-07	1
RBM5	ENSG00000003756	-0.0784973	8.25249e-08	0.165749	6.23146e-19	2
U2SURP	ENSG00000163714	-0.0850853	8.27788e-08	-0.117307	7.59671e-16	4
OGT	ENSG00000147162	-0.138233	8.45769e-08	0.246764	3.30334e-17	2
BLVRB	ENSG00000090013	0.142394	8.66161e-08	-0.149346	4.68361e-07	3
POLE4	ENSG00000115350	0.133884	9.80712e-08	0.143297	1.36932e-08	1
LTB4R	ENSG00000213903	0.207508	1.01995e-07	0.376384	1.24292e-17	1
LNPEP	ENSG00000113441	-0.0950079	8.92004e-08	-0.118212	2.60201e-11	4
SCN4B	ENSG00000177098	-0.340758	9.19732e-08	-0.498706	3.51744e-16	4
RAMP2	ENSG00000131477	-0.156482	9.24128e-08	-0.845256	4.34634e-48	4
GVINP1	ENSG00000254838	-0.249009	9.83922e-08	-0.720386	1.70385e-32	4
REXO2	ENSG00000076043	0.104728	9.64724e-08	0.202043	1.39291e-18	1
SNX13	ENSG00000071189	-0.0837975	9.3715e-08	-0.138441	5.0403e-18	4
TRAPPC2	ENSG00000196459	-0.119838	1.07417e-07	0.0585065	0.00431144	2
ZBTB44	ENSG00000196323	-0.0834874	9.37825e-08	-0.216468	6.52436e-34	4
DNPH1	ENSG00000112667	0.172891	1.07349e-07	0.443152	7.38283e-30	1
SAMD11	ENSG00000187634	0.421286	9.24128e-08	1.46542	2.08079e-45	1
SLC5A1	ENSG00000100170	-0.486003	1.08128e-07	-1.2137	5.65781e-21	4
TRIM8	ENSG00000171206	0.0991899	9.54898e-08	0.0636084	0.0026386	1
SH3BP5	ENSG00000131370	-0.149808	9.71801e-08	-0.632657	3.77833e-48	4
PDE1A	ENSG00000115252	0.323422	1.10732e-07	0.87003	5.37854e-38	1
AKT1S1	ENSG00000204673	0.0892089	1.05744e-07	0.123435	1.25607e-11	1
ITGA7	ENSG00000135424	0.24889	1.05011e-07	1.35207	4.19426e-50	1
AP2S1	ENSG00000042753	0.101138	1.03759e-07	0.198297	9.73138e-23	1
SDR16C5	ENSG00000170786	0.229705	1.02292e-07	-0.583153	2.57278e-21	3
NCOR2	ENSG00000196498	0.10909	1.00421e-07	-0.195012	3.23727e-15	3
TMEM123	ENSG00000152558	-0.0928449	1.02292e-07	-0.24382	1.84921e-29	4
CASP8AP2	ENSG00000118412	-0.10447	1.11901e-07	-0.201957	4.52875e-21	4
MPP5	ENSG00000072415	-0.109219	1.03646e-07	-0.509349	6.0328e-56	4
ANKRD50	ENSG00000151458	-0.153733	1.02292e-07	-0.427982	1.57468e-31	4
MRPS12	ENSG00000128626	0.136069	1.19564e-07	0.237176	2.16989e-19	1
MGAT3	ENSG00000128268	-0.225391	1.06827e-07	-0.843224	6.9221e-35	4
AHCY	ENSG00000101444	0.0872624	1.0507e-07	0.269829	9.65865e-40	1
ARID2	ENSG00000189079	-0.0891273	1.1506e-07	-0.20168	1.65881e-26	4
RPL12	ENSG00000197958	0.128493	1.16403e-07	0.264235	1.03356e-24	1
RTN1	ENSG00000139970	-0.253698	1.2896e-07	-0.652775	6.76742e-23	4
FMR1	ENSG00000102081	-0.0802603	1.16403e-07	-0.264718	2.55986e-41	4
TENM3	ENSG00000218336	0.448188	1.289e-07	0.495106	1.16314e-09	1
FGD5	ENSG00000154783	-0.133228	1.1506e-07	-0.595871	7.6334e-45	4
NUDT22	ENSG00000149761	0.119926	1.3175e-07	0.373501	1.95616e-38	1
ZC3H14	ENSG00000100722	-0.0795337	1.16593e-07	-0.272711	6.18532e-47	4
RPS20	ENSG00000008988	0.109655	1.26023e-07	0.0592026	0.00136715	1
SLC16A2	ENSG00000147100	0.161969	1.31349e-07	0.431922	7.31414e-31	1
PVRL2	ENSG00000130202	0.109194	1.22475e-07	-0.0993416	1.36542e-05	3
ZFYVE9	ENSG00000157077	-0.117038	1.27582e-07	-0.654841	4.02967e-69	4
XXbac-BPGBPG55C20.2	ENSG00000272316	-0.227653	1.37812e-07	-0.14094	0.000506667	4
FAM199X	ENSG00000123575	-0.0838795	1.2896e-07	-0.159356	6.85293e-19	4
DOPEY1	ENSG00000083097	-0.112038	1.31202e-07	-0.0902311	4.77474e-05	4
BTN3A1	ENSG00000026950	-0.158369	1.25678e-07	-0.384151	6.59404e-24	4
SLC25A1	ENSG00000100075	0.190011	1.37566e-07	0.152151	3.10649e-05	1
RPL39	ENSG00000198918	0.136967	1.3015e-07	0.200667	4.93357e-17	1
KAL1	ENSG00000011201	-0.209772	1.30011e-07	-1.06157	5.17348e-50	4
C1orf122	ENSG00000197982	0.145292	1.55866e-07	0.364705	1.74683e-30	1
PTRH2	ENSG00000141378	0.123515	1.56193e-07	0.204368	7.47174e-17	1
CNOT6	ENSG00000113300	-0.0729945	1.39792e-07	-0.124655	1.84912e-17	4
GTF2A1	ENSG00000165417	-0.09962	1.43313e-07	-0.106562	3.16478e-08	4
RPS21	ENSG00000171858	0.120207	1.39792e-07	0.0684026	0.00146314	1
ADCYAP1	ENSG00000141433	1.63054	7.16477e-08	0.931846	0.000184473	1
ELL	ENSG00000105656	0.135389	1.5608e-07	0.0701913	0.00470704	1
EIF3G	ENSG00000130811	0.0809559	1.43276e-07	0.0955054	1.9918e-11	1
NAA40	ENSG00000110583	-0.112351	1.63497e-07	0.340018	8.72696e-33	2
EFCC1	ENSG00000114654	-0.195515	1.64314e-07	-1.08861	2.03125e-55	4
PPP1R9A	ENSG00000158528	-0.11595	1.61282e-07	-0.59383	3.39918e-55	4
SOSTDC1	ENSG00000171243	-0.612455	1.61786e-07	-1.68982	1.30375e-25	4
PCOLCE	ENSG00000106333	0.174828	1.49534e-07	0.629361	5.89281e-40	1
KCNA4	ENSG00000182255	-0.569118	1.23615e-07	-0.938941	2.54754e-17	4
NRCAM	ENSG00000091129	-0.3533	1.74515e-07	-0.262327	0.000416531	4
EFR3A	ENSG00000132294	-0.0859414	1.51218e-07	-0.212975	1.50676e-33	4
GSK3B	ENSG00000082701	-0.0781478	1.52697e-07	-0.381203	1.07846e-59	4
ARFGEF2	ENSG00000124198	-0.0715784	1.60187e-07	-0.110406	2.94215e-12	4
USP33	ENSG00000077254	-0.0723543	1.61786e-07	-0.170224	8.50421e-28	4
AP1S3	ENSG00000152056	-0.222188	1.93545e-07	-0.575322	4.86334e-28	4
MRPL4	ENSG00000105364	0.104862	1.93492e-07	0.134378	7.0708e-12	1
TWF2	ENSG00000247596	0.07661	1.75801e-07	0.0541156	0.00110233	1
HMHA1	ENSG00000180448	0.136846	1.76198e-07	-0.148491	5.57326e-08	3
MBOAT7	ENSG00000125505	0.12962	1.8116e-07	0.184224	3.93522e-13	1
NR2C2	ENSG00000177463	-0.0806161	1.76198e-07	-0.192806	6.2347e-28	4
RP11-255H23.2	ENSG00000233836	-0.210387	1.9307e-07	-0.669807	6.13396e-36	4
LCORL	ENSG00000178177	-0.124743	2.1327e-07	-0.185156	3.23431e-15	4
HERC3	ENSG00000138641	-0.107155	1.92183e-07	-0.454109	3.00456e-44	4
MAP3K1	ENSG00000095015	-0.133749	1.9533e-07	-0.107469	2.57151e-05	4
CSPP1	ENSG00000104218	-0.14898	2.15193e-07	-0.0762003	0.00932941	4
LAD1	ENSG00000159166	0.253745	2.1327e-07	0.27035	1.25718e-05	1
ZC2HC1A	ENSG00000104427	-0.142908	2.20293e-07	-0.285706	7.36305e-23	4
TAP2	ENSG00000204267	-0.14713	1.8968e-07	-0.397369	2.87737e-27	4
PCDH10	ENSG00000138650	-0.522246	1.71137e-07	-0.901237	4.47044e-15	4
FAM83G	ENSG00000188522	0.201122	2.27855e-07	-0.121326	0.00182847	3
GPR4	ENSG00000177464	0.286869	2.275e-07	-0.415609	1.72219e-11	3
ADAM8	ENSG00000151651	0.243907	2.26446e-07	0.360314	8.52488e-13	1
LPPR2	ENSG00000105520	0.122126	2.16961e-07	0.258076	6.17084e-23	1
C19orf24	ENSG00000228300	0.123372	2.37097e-07	0.315759	1.38003e-26	1
FGFRL1	ENSG00000127418	0.170272	2.30617e-07	0.154326	4.19439e-06	1
CCDC132	ENSG00000004766	-0.0989355	2.26864e-07	-0.115081	1.16458e-09	4
CTU2	ENSG00000174177	0.168786	2.39959e-07	0.323388	4.90329e-21	1
LRRC2	ENSG00000163827	-0.531895	2.04054e-07	-0.822147	2.77865e-14	4
GLIPR1	ENSG00000139278	0.160845	2.19444e-07	0.336898	7.05334e-24	1
NEDD1	ENSG00000139350	-0.0927031	2.37866e-07	-0.18775	8.67542e-22	4
RPS6	ENSG00000137154	0.107067	2.29095e-07	0.242284	7.797e-28	1
BOP1	ENSG00000261236	0.143558	2.49953e-07	0.254685	1.17195e-16	1
ARHGAP5	ENSG00000100852	-0.102722	2.20293e-07	-0.510306	4.94887e-61	4
HOMER3	ENSG00000051128	0.202693	2.59131e-07	0.393268	9.19271e-22	1
CLCN4	ENSG00000073464	-0.196248	2.53288e-07	-0.738081	3.99184e-47	4
ATP6V0B	ENSG00000117410	0.089283	2.27855e-07	0.116467	1.57998e-10	1
FKBP5	ENSG00000096060	0.394267	2.32482e-07	-0.204305	0.00956371	3
SMOC2	ENSG00000112562	0.359749	2.40708e-07	0.566831	2.31304e-14	1
PTGES	ENSG00000148344	0.365894	2.62024e-07	1.04781	5.25796e-38	1
CHD9	ENSG00000177200	-0.10196	2.32482e-07	-0.172256	2.68238e-16	4
IFRD2	ENSG00000214706	0.110253	2.47328e-07	0.145159	6.40791e-09	1
TRMT61A	ENSG00000166166	0.149777	2.68965e-07	0.151363	4.19378e-08	1
C5AR1	ENSG00000197405	0.252023	2.40323e-07	-0.479222	1.79424e-21	3
AHNAK	ENSG00000124942	-0.115431	2.6351e-07	-0.495516	9.35169e-52	4
KIAA1328	ENSG00000150477	-0.120174	2.75809e-07	-0.409386	5.31048e-44	4
FBN1	ENSG00000166147	0.212656	2.37866e-07	0.773691	1.90124e-52	1
LRRC58	ENSG00000163428	-0.081296	2.44875e-07	-0.175333	2.49165e-21	4
RPS8	ENSG00000142937	0.103763	2.51735e-07	0.242077	6.27023e-29	1
KIAA0408	ENSG00000189367	-0.238803	2.58126e-07	-0.832116	7.66035e-44	4
CEP135	ENSG00000174799	-0.126777	2.83416e-07	-0.104062	3.32576e-06	4
ATP1A1	ENSG00000163399	0.097739	2.62024e-07	-0.174363	5.53943e-17	3
C11orf31	ENSG00000211450	0.128879	2.63674e-07	0.183563	1.19346e-14	1
PTPN21	ENSG00000070778	-0.11042	2.49953e-07	-0.91716	3.00605e-72	4
RELB	ENSG00000104856	0.223818	2.85078e-07	0.142893	0.00443119	1
COA4	ENSG00000181924	0.0862825	2.83212e-07	0.152221	3.30719e-17	1
THAP5	ENSG00000177683	-0.114683	2.81035e-07	-0.208668	1.42248e-19	4
RPL7A	ENSG00000148303	0.0875662	2.73389e-07	0.208694	4.02955e-28	1
ATAD3A	ENSG00000197785	0.132368	3.00985e-07	0.226181	8.74563e-16	1
ZGPAT	ENSG00000197114	0.0987567	2.8439e-07	0.156987	9.45206e-18	1
LPAR2	ENSG00000064547	0.181189	3.06034e-07	0.337689	7.83895e-16	1
SCARA3	ENSG00000168077	-0.258629	2.70484e-07	0.562608	7.63564e-25	2
UBXN6	ENSG00000167671	0.0993232	2.706e-07	0.0520822	0.00268605	1
B3GAT3	ENSG00000149541	0.102084	3.07117e-07	0.303525	2.47198e-33	1
ALDH16A1	ENSG00000161618	0.149465	3.16779e-07	0.304034	3.69307e-23	1
RPL19	ENSG00000108298	0.081397	3.00985e-07	0.118666	3.35033e-14	1
CPXM1	ENSG00000088882	0.759536	3.16779e-07	2.4354	3.18907e-43	1
FCGR2A	ENSG00000143226	0.222413	2.85065e-07	-0.144561	0.000781163	3
ZBTB42	ENSG00000179627	0.133923	3.32018e-07	-0.253584	4.45535e-17	3
MPPE1	ENSG00000154889	-0.115363	3.07117e-07	-0.338988	3.17174e-33	4
RAB20	ENSG00000139832	0.167742	3.16779e-07	-0.266279	8.23725e-14	3
TP53INP1	ENSG00000164938	-0.202464	3.01462e-07	0.296038	4.0743e-09	2
PREX2	ENSG00000046889	-0.182776	3.07117e-07	-0.504494	2.44044e-34	4
ZNF510	ENSG00000081386	-0.102432	3.50041e-07	-0.0538056	0.00274943	4
SAMD9	ENSG00000205413	-0.145986	3.18336e-07	-0.265976	2.91057e-15	4
BTN3A3	ENSG00000111801	-0.164816	3.0623e-07	-0.461175	9.34616e-30	4
ZPR1	ENSG00000109917	0.0833251	3.31767e-07	-0.0839051	4.73192e-08	3
GMFB	ENSG00000197045	-0.0987974	3.20267e-07	-0.319353	2.61415e-35	4
COPE	ENSG00000105669	0.0752645	3.16874e-07	0.129787	4.17358e-15	1
CCDC80	ENSG00000091986	0.367441	3.22928e-07	0.95371	1.01849e-28	1
C9orf16	ENSG00000171159	0.127735	3.68575e-07	0.27619	2.66082e-24	1
CCT2	ENSG00000166226	0.071112	3.31753e-07	0.0723812	1.35811e-06	1
PEG3	ENSG00000198300	-0.198466	3.92264e-07	-0.196476	1.02207e-06	4
ILF2	ENSG00000143621	0.0657367	3.31767e-07	0.0337332	0.00752243	1
STAG2	ENSG00000101972	-0.0622029	3.32018e-07	-0.272388	3.32614e-44	4
RP1-39G22.7	ENSG00000259943	-0.193373	3.77292e-07	-0.0996593	0.00961738	4
RIMKLA	ENSG00000177181	-0.192354	3.92264e-07	-1.08199	1.27368e-45	4
GSTCD	ENSG00000138780	-0.159104	4.01244e-07	-0.142442	9.18173e-07	4
BCAT1	ENSG00000060982	0.351157	3.50041e-07	0.550182	1.8577e-13	1
SVEP1	ENSG00000165124	0.198266	3.4397e-07	-0.416616	1.30117e-14	3
MRPL3	ENSG00000114686	0.0763578	3.54882e-07	0.154583	2.83081e-20	1
PLA2G7	ENSG00000146070	0.500609	4.08145e-07	0.730384	9.72659e-09	1
RPL18	ENSG00000063177	0.0889558	3.58727e-07	0.186233	1.07342e-21	1
FAM213A	ENSG00000122378	0.158516	3.66487e-07	0.44655	4.57877e-30	1
AAR2	ENSG00000131043	0.0702411	3.58724e-07	-0.0791855	3.04267e-07	3
LRRC41	ENSG00000132128	0.0720113	3.50041e-07	0.0511638	0.000236818	1
MAFF	ENSG00000185022	0.313678	3.66975e-07	-0.798675	6.39023e-37	3
HAPLN3	ENSG00000140511	0.288026	4.18296e-07	0.823966	7.93735e-24	1
NT5DC1	ENSG00000178425	-0.0936879	3.66487e-07	-0.0770538	3.56452e-05	4
SNHG15	ENSG00000232956	0.181827	4.12659e-07	0.191646	1.01967e-07	1
SUPT20H	ENSG00000102710	-0.0806507	3.71853e-07	-0.0484942	0.00149889	4
A2M	ENSG00000175899	0.161239	4.13453e-07	0.326131	9.82567e-16	1
LIFR	ENSG00000113594	-0.219291	3.67133e-07	-1.06211	4.49499e-51	4
STC1	ENSG00000159167	-0.512936	4.20412e-07	-1.67118	3.39593e-32	4
PPP1R14A	ENSG00000167641	0.210432	4.094e-07	-0.211327	1.87937e-06	3
FAM171B	ENSG00000144369	-0.247003	4.09644e-07	0.260558	5.16908e-07	2
RBM42	ENSG00000126254	0.0886649	3.80905e-07	-0.121525	6.52056e-15	3
SESN2	ENSG00000130766	0.184885	4.24116e-07	0.340667	1.90483e-16	1
LRCH2	ENSG00000130224	-0.150701	4.37129e-07	-0.403841	2.62585e-27	4
RABL6	ENSG00000196642	0.0745714	3.76997e-07	-0.0413737	0.00388233	3
STARD10	ENSG00000214530	0.122028	4.094e-07	-0.176299	1.92244e-10	3
LMNB2	ENSG00000176619	0.106769	4.13249e-07	0.130982	3.6741e-09	1
ELOVL5	ENSG00000012660	0.118027	3.88281e-07	0.112377	8.54392e-06	1
TPST1	ENSG00000169902	0.157681	4.4145e-07	0.530683	1.15909e-40	1
PTPN4	ENSG00000088179	-0.106144	4.21789e-07	-0.298712	1.07072e-35	4
PFDN5	ENSG00000123349	0.0759008	3.94475e-07	0.123651	3.8185e-17	1
MRPL11	ENSG00000174547	0.0894733	4.59643e-07	0.0768858	2.37928e-05	1
MYOZ3	ENSG00000164591	-0.311111	3.37215e-07	-0.323868	2.37267e-07	4
SESN1	ENSG00000080546	-0.176318	4.24383e-07	-0.196793	6.78563e-09	4
LINC00909	ENSG00000264247	-0.15824	5.03258e-07	-0.0938702	0.00209979	4
ZYX	ENSG00000159840	0.13738	4.30878e-07	-0.200508	2.43372e-11	3
ADAMTS2	ENSG00000087116	0.231309	4.37129e-07	0.383675	9.50257e-13	1
MRPS31P5	ENSG00000243406	-0.195251	5.04116e-07	-0.257443	1.24089e-11	4
RABGAP1	ENSG00000011454	-0.0715734	4.37129e-07	-0.0797924	5.20649e-07	4
SEMA6B	ENSG00000167680	0.349451	5.30195e-07	0.953705	2.86268e-31	1
FAM160B1	ENSG00000151553	-0.0969625	4.59038e-07	-0.128482	2.67294e-10	4
EHBP1L1	ENSG00000173442	0.101164	4.41206e-07	0.282629	1.65021e-27	1
ABCF2	ENSG00000033050	0.105094	4.72328e-07	0.171137	4.48519e-16	1
PHB2	ENSG00000215021	0.0702242	4.51969e-07	0.0693945	1.2933e-06	1
TCEAL4	ENSG00000133142	0.123824	4.54561e-07	0.137463	4.49506e-08	1
CDKAL1	ENSG00000145996	-0.0997731	5.4016e-07	-0.193671	2.81058e-19	4
P4HB	ENSG00000185624	0.0820934	4.80646e-07	0.225839	3.49749e-35	1
ISPD	ENSG00000214960	-0.214095	4.43636e-07	-0.469169	6.32477e-23	4
RPS13	ENSG00000110700	0.0971979	4.78733e-07	0.0915639	1.23054e-06	1
ZNF248	ENSG00000198105	-0.132918	5.65156e-07	0.166642	7.8828e-11	2
PPFIBP1	ENSG00000110841	-0.106037	4.86302e-07	-0.696443	6.03839e-67	4
MRPS2	ENSG00000122140	0.104669	5.59765e-07	0.103486	1.26375e-05	1
LY96	ENSG00000154589	0.17642	5.92889e-07	0.421984	1.91974e-25	1
MARVELD2	ENSG00000152939	-0.162985	5.56702e-07	-0.546988	2.14442e-34	4
DCK	ENSG00000156136	-0.105052	5.56623e-07	-0.19756	1.16783e-17	4
HNRNPA0	ENSG00000177733	0.0766667	5.00886e-07	-0.118155	1.93099e-16	3
CLTA	ENSG00000122705	0.0798224	5.03087e-07	0.0777579	6.25559e-08	1
RRP12	ENSG00000052749	0.17038	5.64034e-07	0.208503	1.66465e-10	1
BSN	ENSG00000164061	-0.286796	3.66487e-07	-0.365534	7.98515e-09	4
VAMP3	ENSG00000049245	-0.0791961	5.20081e-07	-0.339525	3.25839e-52	4
LIF	ENSG00000128342	0.554639	6.1181e-07	0.40756	1.27657e-05	1
NUPL1	ENSG00000139496	0.130645	5.41552e-07	-0.217813	2.27528e-16	3
CCT4	ENSG00000115484	0.0678776	5.37289e-07	0.105674	7.47447e-12	1
SEH1L	ENSG00000085415	0.108335	5.90235e-07	-0.0571491	0.00447248	3
IL10	ENSG00000136634	0.593725	3.16779e-07	0.553105	5.28926e-07	1
MIEN1	ENSG00000141741	0.0969175	6.2829e-07	0.0983632	1.92805e-07	1
TRAPPC13	ENSG00000113597	-0.0945326	6.30833e-07	-0.141212	2.16246e-12	4
WDR5	ENSG00000196363	0.0824806	5.99844e-07	0.0829694	1.13075e-07	1
LANCL1	ENSG00000115365	-0.0710377	5.69767e-07	-0.144575	1.38785e-19	4
GPR63	ENSG00000112218	-0.326349	3.78882e-07	-0.386917	2.16741e-09	4
SSBP4	ENSG00000130511	0.146867	6.52329e-07	0.350784	3.58765e-29	1
TNFSF9	ENSG00000125657	0.500997	3.87221e-07	0.295367	0.00382313	1
ZNF608	ENSG00000168916	-0.209132	6.30833e-07	-0.154722	0.000122632	4
EIF5A	ENSG00000132507	0.0852421	5.9107e-07	0.0873162	4.57735e-08	1
LRRFIP1	ENSG00000124831	-0.0871197	5.97467e-07	-0.342157	9.22395e-40	4
VPS4B	ENSG00000119541	-0.064231	6.02072e-07	-0.163022	8.52095e-25	4
MICALL2	ENSG00000164877	0.172167	6.70789e-07	0.772278	1.22802e-48	1
ORC4	ENSG00000115947	-0.0864435	6.49192e-07	-0.178989	5.77188e-19	4
FAM127A	ENSG00000134590	0.0840611	6.10992e-07	0.0814795	1.48012e-06	1
CERCAM	ENSG00000167123	0.217319	6.67738e-07	0.976513	2.26718e-60	1
TNS2	ENSG00000111077	0.127337	6.1732e-07	-0.090266	0.000950601	3
ATP13A3	ENSG00000133657	0.134993	6.08171e-07	0.0853082	0.00772128	1
NINJ1	ENSG00000131669	0.168427	6.30833e-07	0.222133	1.8036e-08	1
WDR27	ENSG00000184465	-0.131021	7.45821e-07	0.317951	1.46524e-22	2
CYP3A5	ENSG00000106258	-0.364531	7.46438e-07	-1.02636	2.58829e-24	4
COMMD2	ENSG00000114744	-0.0806161	6.49192e-07	-0.304914	1.42867e-39	4
TNN	ENSG00000120332	-0.536371	4.094e-07	1.01516	4.58701e-13	2
KCNMB4	ENSG00000135643	-0.283145	7.45821e-07	-1.16526	2.24623e-44	4
MRPL41	ENSG00000182154	0.171873	8.06884e-07	0.242615	7.10348e-10	1
JOSD1	ENSG00000100221	0.0940169	6.70779e-07	-0.147405	1.82452e-16	3
TDO2	ENSG00000151790	0.613966	5.23488e-07	2.2925	1.77123e-51	1
PAMR1	ENSG00000149090	0.44604	8.16703e-07	0.97509	4.97287e-23	1
NAB2	ENSG00000166886	0.260511	7.3743e-07	0.21544	2.92493e-05	1
MMP23A	ENSG00000215914	0.391701	7.89758e-07	0.285528	0.000579202	1
CDC23	ENSG00000094880	-0.0705428	7.73634e-07	-0.129179	2.41854e-17	4
PPIB	ENSG00000166794	0.0762197	7.3659e-07	0.322385	5.08872e-44	1
NIP7	ENSG00000132603	0.114904	8.35968e-07	0.130382	7.93589e-08	1
SPAST	ENSG00000021574	-0.0948135	8.5373e-07	-0.139157	5.09622e-12	4
CTNND2	ENSG00000169862	-0.350338	7.98112e-07	-2.24242	3.27691e-58	4
KAT6B	ENSG00000156650	-0.11225	7.66044e-07	-0.344362	3.28382e-36	4
THBD	ENSG00000178726	0.28621	7.66044e-07	-0.637506	1.32049e-21	3
TMX4	ENSG00000125827	-0.0894824	7.52916e-07	-0.252881	1.35419e-32	4
TTC37	ENSG00000198677	-0.0802804	7.66887e-07	-0.0949442	7.69281e-09	4
CCDC86	ENSG00000110104	0.136245	9.43636e-07	0.13954	3.00387e-06	1
RBM38	ENSG00000132819	0.148877	8.83853e-07	0.375174	1.97172e-28	1
EEF1A1	ENSG00000156508	0.0727397	9.43565e-07	0.149148	8.32869e-19	1
SSX2IP	ENSG00000117155	-0.139579	9.75253e-07	-0.169203	7.57025e-08	4
FBXL15	ENSG00000107872	0.206539	9.41222e-07	0.124112	0.00227863	1
NDUFAB1	ENSG00000004779	0.113824	8.94911e-07	0.160675	1.75465e-13	1
ALDH1L1	ENSG00000144908	0.551692	6.61582e-07	0.755451	6.53426e-09	1
KIAA1377	ENSG00000110318	-0.148159	9.80581e-07	0.334562	5.88287e-19	2
SLC2A13	ENSG00000151229	-0.147658	9.81025e-07	-0.201736	2.01207e-07	4
ZNF410	ENSG00000119725	0.0955582	8.47027e-07	-0.0611544	0.0010813	3
GIMAP2	ENSG00000106560	-0.147311	9.55858e-07	-0.247638	4.67707e-15	4
LRRN4CL	ENSG00000177363	0.386411	8.65768e-07	0.975881	3.05609e-30	1
CHST1	ENSG00000175264	-0.389063	9.85429e-07	-0.69859	5.13093e-17	4
ETNK2	ENSG00000143845	0.202791	9.80581e-07	0.475271	4.94852e-30	1
SRPRB	ENSG00000144867	0.119632	9.26324e-07	0.48161	1.58699e-44	1
TCIRG1	ENSG00000110719	0.111356	8.82488e-07	0.275618	1.97017e-23	1
HBEGF	ENSG00000113070	0.303047	8.91184e-07	-1.25772	3.21232e-38	3
ATP5L	ENSG00000167283	0.0689912	8.83853e-07	0.0658863	1.20496e-06	1
PHRF1	ENSG00000070047	0.088161	9.1131e-07	-0.0712363	8.31841e-05	3
NRDE2	ENSG00000119720	-0.0919141	9.89061e-07	-0.0544504	0.0023187	4
COLEC10	ENSG00000184374	-0.718983	9.85429e-07	-1.27229	1.73949e-13	4
HCFC2	ENSG00000111727	-0.0968967	9.9021e-07	-0.160616	7.73397e-17	4
MMP25	ENSG00000008516	0.518379	1.07178e-06	-0.31623	0.00764163	3
DAAM1	ENSG00000100592	-0.132806	9.41222e-07	-0.311143	8.59342e-21	4
CCNT2	ENSG00000082258	-0.0898879	9.44911e-07	-0.100083	5.71089e-07	4
PCYT2	ENSG00000185813	0.138243	1.0119e-06	0.0906549	0.00152516	1
SCAI	ENSG00000173611	-0.151288	1.04131e-06	-0.713239	2.514e-55	4
TYROBP	ENSG00000011600	0.13278	9.34953e-07	-0.284591	7.4444e-18	3
ZNF624	ENSG00000197566	-0.158159	1.10034e-06	-0.0855061	0.00514343	4
LPCAT1	ENSG00000153395	0.201003	9.80581e-07	-0.148856	0.000200013	3
MROH1	ENSG00000179832	0.108332	1.01964e-06	0.133646	1.31439e-09	1
ZNF224	ENSG00000267680	-0.102236	1.0491e-06	0.152376	1.52768e-12	2
GXYLT1	ENSG00000151233	-0.0986017	1.04092e-06	-0.326303	8.61361e-40	4
STX17	ENSG00000136874	-0.0852737	9.99419e-07	-0.181361	6.23315e-24	4
MAD2L2	ENSG00000116670	0.113563	1.1694e-06	0.163653	2.46696e-12	1
RPS6KA4	ENSG00000162302	0.0967046	1.06906e-06	0.0558822	0.00827709	1
SENP7	ENSG00000138468	-0.11086	1.09504e-06	-0.173537	1.62719e-14	4
PARP12	ENSG00000059378	-0.110278	1.01964e-06	-0.340947	2.67952e-31	4
CAMSAP3	ENSG00000076826	0.157126	1.2039e-06	-0.324763	1.69546e-14	3
CCDC170	ENSG00000120262	-0.295202	1.21612e-06	0.582862	1.20881e-08	2
NIFK	ENSG00000155438	0.112926	1.14496e-06	0.181887	7.46698e-15	1
SLC25A39	ENSG00000013306	0.11596	1.01854e-06	0.232608	2.94966e-27	1
GADD45A	ENSG00000116717	0.282895	1.15498e-06	0.510311	2.27066e-16	1
ITGA3	ENSG00000005884	-0.120929	1.05704e-06	-0.603847	1.01947e-50	4
IRAK3	ENSG00000090376	0.142463	1.04419e-06	-0.102472	0.00197623	3
MMP17	ENSG00000198598	0.371961	6.70789e-07	0.540345	2.30425e-13	1
SAMD4B	ENSG00000179134	0.0735044	1.04757e-06	-0.0768318	5.48622e-07	3
UBE2D3	ENSG00000109332	0.0739006	1.06638e-06	-0.0640602	1.42334e-05	3
FLNC	ENSG00000128591	0.320194	1.10034e-06	1.08201	3.02478e-29	1
PUM2	ENSG00000055917	-0.0540104	1.06906e-06	-0.16481	1.42867e-27	4
FENDRR	ENSG00000268388	-0.269777	1.10379e-06	-1.30965	1.23365e-35	4
PEAK1	ENSG00000173517	-0.109913	1.08058e-06	-0.522516	5.67276e-47	4
NIPAL3	ENSG00000001461	-0.0985485	1.08251e-06	-0.337488	8.83404e-30	4
DCN	ENSG00000011465	0.164524	1.19135e-06	0.217623	5.14011e-08	1
EEF2	ENSG00000167658	0.096347	1.19215e-06	0.158028	1.46907e-13	1
EML1	ENSG00000066629	-0.161611	1.13653e-06	-0.430478	1.17255e-25	4
ZBTB40	ENSG00000184677	-0.0906993	1.12024e-06	0.0646404	0.00161818	2
MSRB1	ENSG00000198736	0.159626	1.20967e-06	0.12421	7.25395e-05	1
BIN3	ENSG00000147439	0.115178	1.25587e-06	0.180245	3.11373e-13	1
ELN	ENSG00000049540	0.342234	1.14496e-06	0.23151	0.00112882	1
LMLN	ENSG00000185621	-0.115737	1.35379e-06	0.0776561	0.00180562	2
UFL1	ENSG00000014123	-0.0726704	1.17697e-06	-0.0531773	0.000498534	4
MAN1A2	ENSG00000198162	-0.0702449	1.14496e-06	0.081467	5.2075e-07	2
ZNF793	ENSG00000188227	-0.19472	1.35034e-06	0.234101	7.71672e-10	2
STK4	ENSG00000101109	-0.0896228	1.14368e-06	-0.369369	1.6728e-45	4
ZMYM3	ENSG00000147130	-0.0868905	1.20755e-06	0.0942951	7.57525e-07	2
ATP2B4	ENSG00000058668	-0.0987735	1.18193e-06	-0.211417	7.33872e-18	4
FMNL2	ENSG00000157827	-0.126068	1.15434e-06	-0.338066	2.95387e-28	4
PRR5	ENSG00000186654	0.160581	1.42825e-06	0.313428	1.64388e-14	1
EDIL3	ENSG00000164176	-0.219268	1.17324e-06	-0.226093	7.21305e-07	4
TNRC18	ENSG00000182095	0.097693	1.17467e-06	-0.130837	1.75463e-11	3
AEBP1	ENSG00000106624	0.21413	1.21749e-06	0.169623	5.45559e-05	1
AHSA2	ENSG00000173209	-0.123743	1.2365e-06	0.4495	9.09202e-33	2
SREK1	ENSG00000153914	-0.0814234	1.20137e-06	0.074362	5.51698e-05	2
RAB1A	ENSG00000138069	0.0608719	1.20105e-06	0.0570452	1.44893e-05	1
NRP1	ENSG00000099250	-0.132639	1.23105e-06	-0.297657	1.09255e-28	4
PUM1	ENSG00000134644	-0.0658832	1.20449e-06	-0.105054	1.68231e-12	4
RAB11FIP5	ENSG00000135631	0.104931	1.25587e-06	0.0572857	0.00555739	1
LMBR1	ENSG00000105983	-0.0922866	1.31438e-06	-0.0673767	0.000715652	4
ANKRD49	ENSG00000168876	-0.109194	1.54861e-06	0.112041	6.62861e-07	2
TTLL7	ENSG00000137941	-0.166739	1.45796e-06	-0.305215	3.3732e-14	4
MZT2A	ENSG00000173272	0.182727	1.56267e-06	0.12297	0.000742588	1
DPP6	ENSG00000130226	-0.66603	1.41187e-06	-1.88313	2.33395e-28	4
NCK1	ENSG00000158092	-0.0971879	1.36835e-06	-0.15879	3.44638e-13	4
SPOPL	ENSG00000144228	-0.0752142	1.42277e-06	-0.251723	1.25087e-35	4
KIAA1033	ENSG00000136051	-0.0916818	1.38553e-06	-0.173071	1.81557e-19	4
ZNF25	ENSG00000175395	-0.0886041	1.55748e-06	-0.181167	3.37734e-19	4
XIAP	ENSG00000101966	-0.0748285	1.42277e-06	-0.23566	4.67018e-29	4
CHCHD2	ENSG00000106153	0.0956395	1.41501e-06	0.0575528	0.000545002	1
KDR	ENSG00000128052	-0.211237	1.42825e-06	-0.662506	2.62021e-36	4
AK9	ENSG00000155085	-0.147308	1.74387e-06	0.154271	1.59142e-06	2
NACC1	ENSG00000160877	0.099699	1.49307e-06	0.135123	9.60783e-10	1
MAF1	ENSG00000179632	0.0674969	1.42368e-06	-0.05623	3.16152e-05	3
SPIN1	ENSG00000106723	-0.0691849	1.42368e-06	-0.132208	1.63558e-16	4
GADD45B	ENSG00000099860	0.357331	1.44304e-06	-0.826039	5.53197e-29	3
SLC25A30	ENSG00000174032	-0.126866	1.57483e-06	-0.185749	4.62606e-13	4
SPOP	ENSG00000121067	-0.0738685	1.44756e-06	-0.0611292	0.000178067	4
CRLF1	ENSG00000006016	0.613626	1.43867e-06	2.98068	2.93918e-53	1
LMO3	ENSG00000048540	0.196583	1.46374e-06	0.193771	1.68161e-05	1
MKLN1	ENSG00000128585	-0.0678564	1.45796e-06	-0.141958	3.03977e-18	4
LMBRD2	ENSG00000164187	-0.105698	1.64004e-06	-0.217848	1.14977e-20	4
ZNF273	ENSG00000198039	-0.24344	1.73304e-06	0.58291	1.82503e-24	2
BATF	ENSG00000156127	0.304147	1.77747e-06	0.432625	1.04289e-11	1
DPCR1	ENSG00000168631	0.353978	1.84317e-06	-0.721542	3.15442e-11	3
EDA	ENSG00000158813	-0.210965	1.83904e-06	-0.708838	3.1891e-35	4
TALDO1	ENSG00000177156	0.0912142	1.49597e-06	-0.0749249	1.6793e-05	3
CTNNAL1	ENSG00000119326	-0.209635	1.51236e-06	-0.634099	1.10725e-29	4
METRN	ENSG00000103260	0.161288	1.8674e-06	0.341775	9.76972e-22	1
CERS5	ENSG00000139624	0.079966	1.61785e-06	0.0630598	0.000485678	1
DMRT2	ENSG00000173253	-0.438549	1.22531e-06	-0.794142	3.70904e-13	4
POLD4	ENSG00000175482	0.122768	1.67638e-06	0.245573	6.52134e-20	1
SGMS1	ENSG00000198964	-0.0877623	1.58379e-06	-0.505875	2.92366e-63	4
RNF130	ENSG00000113269	0.0928895	1.55588e-06	0.0735985	0.000241739	1
APOD	ENSG00000189058	0.482348	1.68876e-06	0.98736	6.05489e-23	1
CCT6A	ENSG00000146731	0.0584556	1.56202e-06	0.140274	1.51177e-24	1
SCAF11	ENSG00000139218	-0.0604348	1.59608e-06	-0.175117	7.50079e-32	4
PIEZO2	ENSG00000154864	0.246883	1.67839e-06	0.256552	0.000136282	1
NNT-AS1	ENSG00000248092	-0.103016	1.91919e-06	-0.149038	1.10274e-11	4
EFEMP2	ENSG00000172638	0.090895	1.60486e-06	0.120206	1.59207e-08	1
RPUSD1	ENSG00000007376	0.126627	1.99941e-06	0.223842	4.0788e-16	1
RXFP1	ENSG00000171509	-0.278152	1.9601e-06	-1.5035	5.4247e-37	4
LINC00607	ENSG00000235770	-0.305411	1.59886e-06	-0.881669	9.5712e-33	4
MFSD6	ENSG00000151690	-0.117321	1.63907e-06	-0.384613	1.15086e-31	4
IMPDH1	ENSG00000106348	0.0979294	1.69913e-06	0.19952	4.5343e-17	1
S100A12	ENSG00000163221	0.776399	1.60827e-06	-0.614891	0.000192725	3
MTA2	ENSG00000149480	0.067023	1.66427e-06	0.0627069	6.38049e-06	1
GABRB2	ENSG00000145864	-0.467297	2.00826e-06	-1.02395	5.24552e-19	4
RGMA	ENSG00000182175	0.330611	2.1017e-06	0.854115	1.36071e-30	1
LIN7A	ENSG00000111052	-0.146328	1.93402e-06	-0.90232	5.25987e-60	4
ZNF366	ENSG00000178175	-0.253389	2.04923e-06	-0.496578	2.59629e-17	4
TRIM33	ENSG00000197323	-0.0635327	1.77747e-06	-0.214007	3.53369e-31	4
LSM7	ENSG00000130332	0.113012	2.08584e-06	0.242066	8.41389e-19	1
PSMB4	ENSG00000159377	0.0530614	1.77453e-06	0.0486706	1.18428e-05	1
A4GALT	ENSG00000128274	0.218958	2.06119e-06	0.565904	1.17157e-29	1
ZNF675	ENSG00000197372	-0.151992	2.22577e-06	-0.103892	0.000381841	4
ABHD10	ENSG00000144827	-0.0895325	2.10311e-06	0.0878365	7.74907e-07	2
RPS12	ENSG00000112306	0.101057	1.93084e-06	0.0917088	6.37325e-06	1
MRPL36	ENSG00000171421	0.114833	2.29576e-06	0.152011	2.19443e-09	1
GALNT18	ENSG00000110328	-0.178741	1.86329e-06	-0.613493	1.7275e-36	4
ATRAID	ENSG00000138085	0.066524	1.85987e-06	0.0754365	1.59764e-07	1
CHRD	ENSG00000090539	0.164249	2.26842e-06	0.693676	1.17598e-45	1
PKN2	ENSG00000065243	-0.0822805	1.91201e-06	-0.273179	1.50329e-39	4
ILDR2	ENSG00000143195	-0.39831	2.2621e-06	-0.470671	1.45831e-07	4
HABP4	ENSG00000130956	0.131401	2.21739e-06	0.237325	3.33671e-17	1
JAM3	ENSG00000166086	-0.141572	1.91807e-06	-0.300482	2.9572e-17	4
ABL1	ENSG00000097007	0.122169	1.91313e-06	0.152229	2.71519e-11	1
TSR1	ENSG00000167721	0.0717241	2.03775e-06	0.124387	1.19843e-13	1
RPL10A	ENSG00000198755	0.0941993	2.0483e-06	0.251867	5.47167e-28	1
RHOQ	ENSG00000119729	0.104249	1.94948e-06	0.150785	6.57166e-10	1
PPAN	ENSG00000130810	0.125807	2.3711e-06	0.190824	6.17942e-12	1
USHBP1	ENSG00000130307	-0.155364	2.32186e-06	-0.510792	2.12087e-24	4
VAV3	ENSG00000134215	-0.171022	2.34252e-06	-0.237525	3.20639e-08	4
KIAA1211	ENSG00000109265	0.306162	2.18387e-06	0.341396	1.11592e-07	1
ESRRA	ENSG00000173153	0.0918186	2.14528e-06	0.0890091	1.01846e-05	1
PAXIP1-AS2	ENSG00000214106	-0.111347	2.3379e-06	-0.23792	1.84271e-22	4
TRIQK	ENSG00000205133	-0.0915859	2.18855e-06	-0.223054	7.70992e-25	4
RPS3A	ENSG00000145425	0.092421	2.20683e-06	0.212093	5.47621e-23	1
OSR2	ENSG00000164920	0.521298	2.21739e-06	1.36772	5.048e-31	1
BEND7	ENSG00000165626	-0.113054	2.35986e-06	-0.414999	3.46355e-40	4
KIAA1671	ENSG00000197077	-0.105816	2.06248e-06	-0.259763	8.84954e-18	4
CCM2	ENSG00000136280	0.0770499	2.17245e-06	0.203094	4.88184e-25	1
MFAP2	ENSG00000117122	0.268996	2.43591e-06	0.812478	8.03474e-33	1
EIF3L	ENSG00000100129	0.0764155	2.13192e-06	0.108217	1.13874e-10	1
LRFN3	ENSG00000126243	0.131233	2.60774e-06	0.0952343	0.00109086	1
ITLN2	ENSG00000158764	-0.295048	2.41897e-06	-2.83543	2.3862e-49	4
EXOSC8	ENSG00000120699	-0.0913801	2.46962e-06	0.0951144	7.23117e-06	2
ZNF518A	ENSG00000177853	-0.102655	2.2564e-06	-0.0747273	0.00105184	4
LINC00472	ENSG00000233237	-0.236924	2.34403e-06	-0.783202	9.96649e-38	4
NAPEPLD	ENSG00000161048	-0.172489	2.63088e-06	0.0962236	0.00228608	2
BCL6	ENSG00000113916	0.182625	2.14989e-06	0.173926	2.19021e-06	1
B4GALT2	ENSG00000117411	0.110591	2.41897e-06	0.328962	3.28078e-29	1
ZBTB41	ENSG00000177888	-0.108836	2.59122e-06	-0.0849334	9.00431e-05	4
DGCR6L	ENSG00000128185	0.0880886	2.50238e-06	0.0527724	0.00954673	1
CTSK	ENSG00000143387	0.43391	2.37673e-06	1.05248	9.48412e-26	1
FGF7	ENSG00000140285	0.252893	2.48881e-06	0.818774	2.38089e-35	1
OST4	ENSG00000228474	0.0983922	2.33263e-06	0.209835	3.38473e-23	1
MUC1	ENSG00000185499	0.166436	2.38686e-06	0.196163	7.37496e-06	1
RPL32P3	ENSG00000251474	-0.14137	2.95868e-06	0.220963	1.57975e-12	2
PDCL	ENSG00000136940	-0.0944864	2.62934e-06	-0.267527	2.02107e-30	4
JRKL	ENSG00000183340	-0.121671	2.94635e-06	0.110449	1.22352e-05	2
POLRMT	ENSG00000099821	0.0940964	2.72323e-06	0.131413	3.66724e-10	1
LYRM7	ENSG00000186687	-0.106184	2.93136e-06	-0.0656203	0.00343302	4
NOTCH1	ENSG00000148400	0.122383	2.52184e-06	-0.174415	3.25644e-09	3
NUDT1	ENSG00000106268	0.129567	3.02199e-06	0.177488	7.92774e-10	1
ATP7A	ENSG00000165240	-0.0834866	2.76023e-06	-0.303791	1.72447e-42	4
BPTF	ENSG00000171634	-0.0689584	2.55432e-06	-0.201108	2.77576e-24	4
SCN1B	ENSG00000105711	0.234096	3.21896e-06	0.495653	5.38378e-19	1
NPC2	ENSG00000119655	0.119653	2.68608e-06	0.456642	3.248e-34	1
TNFSF10	ENSG00000121858	-0.215482	2.65593e-06	-0.838742	2.58171e-38	4
SLC25A40	ENSG00000075303	-0.102682	3.10728e-06	-0.113174	2.92858e-07	4
GNB2	ENSG00000172354	0.0660819	2.61467e-06	-0.121766	1.08006e-19	3
PITPNM1	ENSG00000110697	0.118608	2.79918e-06	0.481762	3.8636e-45	1
EFHD1	ENSG00000115468	0.232468	3.26181e-06	0.402836	4.98443e-11	1
LINC01089	ENSG00000212694	-0.200432	3.31164e-06	0.415777	3.73436e-20	2
MRC2	ENSG00000011028	0.149207	2.73785e-06	0.191807	4.25631e-07	1
ATE1	ENSG00000107669	-0.0782174	2.85331e-06	-0.218786	1.63883e-25	4
DICER1	ENSG00000100697	-0.0768377	2.73471e-06	-0.163337	3.07013e-18	4
ALS2CL	ENSG00000178038	-0.126052	2.79303e-06	-0.257712	8.51351e-12	4
TMEM259	ENSG00000182087	0.0866291	2.74716e-06	0.193231	3.73053e-20	1
NEK3	ENSG00000136098	-0.215496	3.33989e-06	-0.308187	2.15881e-12	4
TMED3	ENSG00000166557	0.109186	2.86714e-06	0.481296	2.06975e-49	1
LINC01140	ENSG00000267272	0.280159	3.48569e-06	0.579133	1.38368e-21	1
CCT8P1	ENSG00000226015	0.33695	3.43419e-06	-0.653718	4.91504e-12	3
MVP	ENSG00000013364	0.0888124	2.88652e-06	0.101812	1.14055e-06	1
CSDC2	ENSG00000172346	0.251629	3.55744e-06	0.249308	4.80499e-05	1
DOT1L	ENSG00000104885	0.135548	3.03412e-06	-0.340464	1.80567e-25	3
PTPRG	ENSG00000144724	-0.161347	2.89236e-06	-0.429203	5.98063e-27	4
C1QTNF1	ENSG00000173918	0.218913	3.05253e-06	0.557708	4.46416e-19	1
PRKCDBP	ENSG00000170955	0.20311	3.47095e-06	0.160301	0.000183738	1
PUS7L	ENSG00000129317	-0.104682	3.48569e-06	0.106069	2.82016e-06	2
ERLIN2	ENSG00000147475	-0.0701625	3.0391e-06	-0.0751671	2.46486e-06	4
ATAD1	ENSG00000138138	-0.0720388	3.07016e-06	-0.114061	4.70508e-14	4
SF3B5	ENSG00000169976	0.0750035	3.15978e-06	0.0903425	7.44178e-09	1
IDI1	ENSG00000067064	0.164429	3.0504e-06	-0.367239	3.13765e-20	3
SELO	ENSG00000073169	0.10812	3.65096e-06	0.148481	1.01765e-09	1
FER	ENSG00000151422	-0.0867016	3.21896e-06	-0.277835	1.59228e-34	4
PRICKLE2	ENSG00000163637	-0.174627	3.0979e-06	-0.363567	2.50328e-14	4
LMO7	ENSG00000136153	-0.141416	3.23589e-06	-1.21523	2.35651e-66	4
ADAMTS1	ENSG00000154734	0.35552	3.1923e-06	-0.361535	3.6589e-08	3
MAP3K8	ENSG00000107968	0.209843	3.25043e-06	-0.335296	6.77653e-14	3
MARK4	ENSG00000007047	0.0891541	3.52831e-06	-0.137244	5.23041e-11	3
ASXL2	ENSG00000143970	-0.0696992	3.18284e-06	-0.0913949	1.17053e-09	4
PISD	ENSG00000241878	0.117025	3.34772e-06	0.113672	7.05869e-06	1
PTCD2	ENSG00000049883	-0.109264	3.97456e-06	0.200359	6.55984e-17	2
ZDHHC9	ENSG00000188706	0.11806	3.22121e-06	0.25921	2.04919e-16	1
TROVE2	ENSG00000116747	-0.0761349	3.36385e-06	-0.182861	8.41192e-22	4
CYB561	ENSG00000008283	-0.0977335	3.20187e-06	-0.13125	1.74042e-09	4
CTCF	ENSG00000102974	-0.0647347	3.30113e-06	-0.132323	2.35859e-17	4
POLA1	ENSG00000101868	-0.0889575	3.84841e-06	-0.253888	6.99016e-27	4
TPM2	ENSG00000198467	0.147329	3.40221e-06	0.582271	5.79305e-23	1
SGPP2	ENSG00000163082	0.329374	3.75758e-06	0.676837	2.37685e-19	1
CAPS2	ENSG00000180881	-0.180012	4.17752e-06	0.176689	4.91223e-05	2
COMP	ENSG00000105664	0.860486	4.20998e-06	3.37041	4.49499e-51	1
PCED1B	ENSG00000179715	-0.149851	4.37959e-06	-0.114956	0.00200171	4
TNFRSF10B	ENSG00000120889	0.14073	3.53973e-06	0.480602	7.02362e-38	1
CCDC82	ENSG00000149231	-0.121113	3.76678e-06	-0.0952704	0.000749923	4
NCSTN	ENSG00000162736	-0.0615059	3.55613e-06	-0.157957	7.2536e-25	4
MBTD1	ENSG00000011258	-0.090989	4.0428e-06	-0.196332	2.91016e-20	4
WHSC1L1	ENSG00000147548	-0.0591335	3.56885e-06	-0.0833358	3.11642e-09	4
SDF4	ENSG00000078808	0.0620548	3.57607e-06	0.0647665	6.36147e-06	1
DNAH7	ENSG00000118997	-0.323662	4.50993e-06	0.551767	5.92283e-07	2
TICAM1	ENSG00000127666	0.145151	4.20998e-06	-0.302064	8.10304e-16	3
CTDSPL2	ENSG00000137770	-0.0696147	3.85173e-06	-0.230932	5.97134e-36	4
INTU	ENSG00000164066	-0.133213	4.37594e-06	0.223069	1.03453e-12	2
GRAMD2	ENSG00000175318	-0.141732	3.95189e-06	-0.811516	6.58895e-46	4
APRT	ENSG00000198931	0.105886	3.86854e-06	0.194302	1.70637e-17	1
WISP1	ENSG00000104415	0.441027	4.71586e-06	0.803919	3.27083e-19	1
WDR13	ENSG00000101940	0.0673446	3.76145e-06	0.0537018	0.000238739	1
ZNF358	ENSG00000198816	0.108959	4.16574e-06	-0.0953627	0.000131829	3
ZCCHC24	ENSG00000165424	0.135139	3.75003e-06	0.234579	7.58026e-16	1
MAPKAPK5-AS1	ENSG00000234608	-0.117605	4.73604e-06	-0.152026	3.71069e-09	4
FOLR1	ENSG00000110195	-0.148157	3.84795e-06	-0.270093	9.3755e-09	4
DAP3	ENSG00000132676	0.0577273	3.90441e-06	0.117763	6.93066e-20	1
S100A10	ENSG00000197747	-0.11115	3.97456e-06	-0.337602	4.08367e-25	4
CTC-523E23.4	ENSG00000267767	-0.308015	2.41043e-06	-0.544731	3.65978e-17	4
SAP30	ENSG00000164105	0.202913	4.83405e-06	0.255054	2.07724e-08	1
SEMA4B	ENSG00000185033	0.156462	4.103e-06	0.393243	7.95922e-21	1
LOXL3	ENSG00000115318	0.133287	5.08059e-06	0.49256	1.51817e-38	1
ZC3HAV1L	ENSG00000146858	-0.260217	3.17351e-06	-0.170761	0.00189829	4
ZNF581	ENSG00000171425	0.134463	5.19094e-06	0.363064	9.01401e-26	1
LDLR	ENSG00000130164	0.204902	4.13389e-06	-0.561451	2.36533e-24	3
CTC-523E23.1	ENSG00000261754	-0.298107	3.51662e-06	-0.518326	3.41376e-14	4
TTC30B	ENSG00000196659	-0.1641	5.31443e-06	0.142292	8.40481e-05	2
NR2C2AP	ENSG00000184162	0.111398	5.36278e-06	0.139858	5.92259e-08	1
ZNF780A	ENSG00000197782	-0.133107	5.08778e-06	0.162441	4.10643e-10	2
GCAT	ENSG00000100116	0.209021	5.25013e-06	0.457642	8.77363e-22	1
ZNF709	ENSG00000242852	-0.17019	5.29526e-06	0.13007	0.000237316	2
NTMT1	ENSG00000148335	0.0989219	5.25013e-06	0.215677	5.73027e-18	1
PUF60	ENSG00000179950	0.0692188	4.31984e-06	-0.0753095	2.13358e-07	3
ATRX	ENSG00000085224	-0.0647108	4.43958e-06	-0.156884	3.28765e-20	4
CEMIP	ENSG00000103888	0.480153	5.00824e-06	0.415186	4.38484e-05	1
MOSPD3	ENSG00000106330	0.105356	5.68939e-06	0.104188	3.60024e-06	1
ARNTL2	ENSG00000029153	0.222667	5.77115e-06	1.03217	2.71095e-50	1
CCDC146	ENSG00000135205	-0.194633	5.7594e-06	0.543495	1.76556e-16	2
DDX3X	ENSG00000215301	0.0748683	4.83405e-06	-0.148829	1.28591e-17	3
KDM6A	ENSG00000147050	-0.0708257	4.88099e-06	-0.164285	1.63566e-21	4
AGPAT6	ENSG00000158669	0.0679607	4.68701e-06	0.0518708	0.000125554	1
RALY	ENSG00000125970	0.0542837	4.72785e-06	-0.0724867	5.74025e-08	3
LEPR	ENSG00000116678	-0.238175	4.81913e-06	-0.494126	5.72163e-17	4
TNFRSF1B	ENSG00000028137	0.134417	4.83655e-06	-0.17353	6.62711e-10	3
VPS13B	ENSG00000132549	-0.0774069	5.0036e-06	-0.0638039	0.00025763	4
AP2A1	ENSG00000196961	0.0671118	4.93606e-06	0.162292	7.40611e-25	1
DKC1	ENSG00000130826	0.0829825	5.25013e-06	0.087348	9.46773e-06	1
AEN	ENSG00000181026	0.182136	5.65177e-06	0.506119	3.00076e-30	1
HSH2D	ENSG00000196684	-0.203781	6.35766e-06	0.574462	1.0048e-21	2
RASAL2	ENSG00000075391	-0.116599	5.04558e-06	-0.408102	5.15799e-37	4
LDHA	ENSG00000134333	0.102851	5.20256e-06	0.245381	9.77362e-19	1
RAB14	ENSG00000119396	-0.0601985	5.10249e-06	-0.204309	7.38696e-38	4
ADAMTSL3	ENSG00000156218	-0.179573	5.21217e-06	-0.690243	9.30079e-32	4
PRDM5	ENSG00000138738	-0.132915	6.32371e-06	-0.257766	7.18703e-17	4
SERINC1	ENSG00000111897	-0.0586915	5.41275e-06	-0.342813	8.31592e-54	4
ANAPC11	ENSG00000141552	0.0715572	5.64512e-06	0.105121	2.17047e-09	1
DYNC1LI2	ENSG00000135720	-0.0574247	5.36278e-06	-0.147628	1.09456e-21	4
CACTIN	ENSG00000105298	0.0899915	6.29299e-06	0.0899887	1.27047e-06	1
RFC1	ENSG00000035928	-0.0755292	5.41275e-06	-0.24466	6.9221e-35	4
BASP1	ENSG00000176788	0.224869	6.60229e-06	0.424992	1.23868e-14	1
MTMR2	ENSG00000087053	-0.0730108	5.63272e-06	-0.0676188	2.38021e-05	4
RSF1	ENSG00000048649	-0.0668338	5.45944e-06	-0.204973	2.05183e-30	4
UBTD1	ENSG00000165886	0.10984	6.02505e-06	-0.192529	5.0773e-10	3
AGER	ENSG00000204305	-0.22629	6.02697e-06	-2.61495	3.25649e-77	4
CFAP97	ENSG00000164323	-0.0863953	5.64512e-06	-0.12224	1.18617e-09	4
RPL5	ENSG00000122406	0.0779216	5.79522e-06	0.162749	3.87262e-18	1
PID1	ENSG00000153823	0.160086	5.71818e-06	-0.124055	0.00379584	3
EDF1	ENSG00000107223	0.0593769	5.48656e-06	0.0811353	1.35388e-08	1
GCOM1	ENSG00000137878	-0.306935	6.4028e-06	-1.57872	1.65241e-43	4
EP300	ENSG00000100393	-0.0639879	5.63335e-06	-0.229821	8.76706e-33	4
TUBB2A	ENSG00000137267	0.21838	6.79042e-06	0.46153	3.306e-19	1
KDM3B	ENSG00000120733	-0.0541105	5.64997e-06	-0.17858	1.75806e-30	4
CALU	ENSG00000128595	0.071902	5.70857e-06	0.355402	2.49887e-44	1
TRIP6	ENSG00000087077	0.090459	5.88334e-06	0.24484	1.37716e-24	1
SNRPA	ENSG00000077312	0.0960742	6.35766e-06	0.148804	6.22821e-13	1
ALDH4A1	ENSG00000159423	0.131934	6.85191e-06	0.423635	2.17587e-31	1
TTC33	ENSG00000113638	-0.091243	6.57043e-06	-0.229884	2.23708e-23	4
DUS3L	ENSG00000141994	0.136744	7.10236e-06	0.0999276	0.00100194	1
OXR1	ENSG00000164830	-0.0805016	6.05463e-06	-0.0558103	0.00802653	4
MZB1	ENSG00000170476	0.260765	7.0878e-06	2.23074	2.43899e-37	1
EFHC1	ENSG00000096093	-0.10873	6.65979e-06	0.466812	2.74046e-34	2
ZYG11B	ENSG00000162378	-0.0750207	6.05463e-06	-0.192864	1.75714e-23	4
TYMP	ENSG00000025708	0.187815	5.9614e-06	0.285829	3.5241e-09	1
UGDH	ENSG00000109814	0.180936	6.35766e-06	0.180591	3.45335e-07	1
ZNF302	ENSG00000089335	-0.104327	6.39886e-06	0.0786413	0.000715629	2
SSR4	ENSG00000180879	0.1163	6.02697e-06	0.790407	3.23904e-46	1
CHPF	ENSG00000123989	0.157978	6.26601e-06	0.42813	7.89008e-29	1
SLC43A3	ENSG00000134802	0.150561	6.06431e-06	0.174247	1.64176e-06	1
MESDC1	ENSG00000140406	0.168476	6.92697e-06	-0.438843	3.11685e-21	3
SCAMP1	ENSG00000085365	-0.100651	6.57043e-06	-0.171248	5.95387e-13	4
GALNT5	ENSG00000136542	-0.197027	6.35766e-06	-0.775939	2.09193e-35	4
TMEM147	ENSG00000105677	0.0767286	6.77004e-06	0.139613	2.69985e-14	1
SERPINI1	ENSG00000163536	-0.195939	8.09456e-06	0.24893	4.47839e-07	2
PAIP2B	ENSG00000124374	-0.136387	7.80668e-06	0.14194	0.000299231	2
KRT4	ENSG00000170477	-0.614954	7.73595e-06	-0.617381	5.44093e-05	4
PGM1	ENSG00000079739	-0.205805	6.38908e-06	-0.506537	1.53442e-30	4
DGAT2	ENSG00000062282	0.340914	8.27039e-06	0.311376	0.00142773	1
HTRA2	ENSG00000115317	0.0726128	7.31088e-06	0.122534	2.83758e-13	1
DCAF7	ENSG00000136485	-0.0682097	6.45283e-06	-0.188551	2.32134e-28	4
TARBP1	ENSG00000059588	-0.107896	7.08178e-06	0.147961	2.89715e-09	2
STK32B	ENSG00000152953	0.321804	6.65979e-06	0.71671	9.19061e-25	1
DOCK4	ENSG00000128512	-0.0948613	6.60354e-06	-0.72422	1.00987e-68	4
SIX5	ENSG00000177045	0.100752	7.91976e-06	0.32055	5.20665e-31	1
KREMEN1	ENSG00000183762	0.132089	6.7788e-06	0.224514	7.70807e-10	1
ARPP19	ENSG00000128989	-0.0802779	6.7887e-06	-0.321081	8.17274e-43	4
MAP4K2	ENSG00000168067	-0.105812	7.0878e-06	-0.60597	6.25942e-45	4
P2RX5	ENSG00000083454	0.379027	6.56059e-06	1.20085	8.98358e-30	1
PPP1R18	ENSG00000146112	0.133103	6.80324e-06	0.156123	2.1124e-08	1
BMI1	ENSG00000168283	-0.0903363	6.94612e-06	0.0679482	0.00148059	2
CSNK1G3	ENSG00000151292	-0.0778845	7.49832e-06	-0.161207	4.86794e-20	4
FOSL1	ENSG00000175592	0.532026	8.63556e-06	0.374969	0.00031326	1
ZNF33B	ENSG00000196693	-0.114953	7.30348e-06	-0.152828	1.432e-10	4
AR	ENSG00000169083	-0.162591	8.00865e-06	-0.183744	6.82517e-06	4
KIF7	ENSG00000166813	0.156138	8.887e-06	0.632363	1.64418e-46	1
CDH3	ENSG00000062038	0.328985	8.88973e-06	2.39882	1.09175e-76	1
BMPR2	ENSG00000204217	-0.130858	7.12729e-06	-0.651148	2.29204e-44	4
DNAJB14	ENSG00000164031	-0.0857443	7.1728e-06	-0.211582	3.39743e-28	4
ARPC2	ENSG00000163466	0.0571265	7.10236e-06	-0.0386694	0.00823884	3
RARA	ENSG00000131759	0.132875	7.01757e-06	-0.176771	3.41086e-10	3
LZTS2	ENSG00000107816	0.0943435	7.05666e-06	0.094935	4.97867e-06	1
SERPINF2	ENSG00000167711	0.349341	8.73714e-06	0.406194	8.10205e-07	1
SPON2	ENSG00000159674	0.249085	7.74512e-06	0.207345	0.000612354	1
AZI2	ENSG00000163512	0.0775798	7.10453e-06	0.135295	6.95348e-14	1
UQCC3	ENSG00000204922	0.134204	9.07959e-06	0.194222	7.03177e-10	1
PLEKHA4	ENSG00000105559	0.186343	7.92658e-06	0.884523	6.22069e-57	1
CGGBP1	ENSG00000163320	-0.0666716	7.10236e-06	-0.0900589	2.26078e-09	4
FSTL1	ENSG00000163430	0.127609	7.41748e-06	0.481365	1.4925e-36	1
ARHGEF12	ENSG00000196914	-0.0668088	7.4232e-06	-0.410777	1.23834e-49	4
ZNF443	ENSG00000180855	-0.162465	9.03266e-06	0.166419	6.02857e-07	2
TMEM161B	ENSG00000164180	-0.0989916	8.77086e-06	-0.150397	9.7828e-13	4
DPYSL3	ENSG00000113657	-0.157981	7.47241e-06	0.131191	0.00139005	2
SLITRK5	ENSG00000165300	-0.56374	6.05463e-06	-0.700061	7.78089e-08	4
DCDC2	ENSG00000146038	-0.199294	9.50998e-06	-0.667628	4.07736e-27	4
RSL1D1	ENSG00000171490	0.0798156	7.4287e-06	0.0919144	6.02912e-08	1
ZNF22	ENSG00000165512	-0.0841667	7.92216e-06	-0.20312	3.09637e-19	4
TOP2B	ENSG00000077097	-0.0579292	7.62906e-06	-0.102999	6.76499e-13	4
PIGL	ENSG00000108474	-0.129174	1.00551e-05	0.281622	3.42194e-16	2
CAPZA2	ENSG00000198898	-0.0644035	7.92216e-06	-0.177984	8.33598e-26	4
RER1	ENSG00000157916	0.0562573	7.91049e-06	0.081049	4.83354e-09	1
PDLIM7	ENSG00000196923	0.136305	8.33771e-06	0.584968	5.37854e-38	1
POU2F1	ENSG00000143190	-0.0951266	8.85092e-06	-0.157369	4.68093e-12	4
RAB11A	ENSG00000103769	-0.0677913	8.0742e-06	-0.273628	5.19127e-36	4
QSOX1	ENSG00000116260	0.110758	8.37331e-06	0.146297	2.75639e-09	1
RALA	ENSG00000006451	-0.111072	8.0718e-06	-0.788649	1.04463e-59	4
GBAS	ENSG00000146729	-0.0804759	8.30725e-06	-0.131565	1.69329e-12	4
WDR7	ENSG00000091157	-0.108893	8.88455e-06	-0.222109	3.38596e-15	4
TPBG	ENSG00000146242	0.167414	1.0257e-05	0.870527	1.61561e-49	1
DPY19L4	ENSG00000156162	-0.0797545	8.86657e-06	-0.228702	2.46161e-29	4
DENND1B	ENSG00000213047	-0.104551	9.62295e-06	-0.319106	7.97928e-32	4
N4BP1	ENSG00000102921	-0.0997027	8.30725e-06	-0.65796	2.08923e-69	4
CDK20	ENSG00000156345	-0.132211	1.10111e-05	0.258879	4.25524e-15	2
ZNF75D	ENSG00000186376	-0.0836679	9.58713e-06	-0.0539596	0.00342356	4
IRF2	ENSG00000168310	-0.0863437	8.88973e-06	-0.164386	1.33526e-17	4
PSMD9	ENSG00000110801	0.063072	9.30271e-06	0.0426596	0.000928732	1
THSD1	ENSG00000136114	-0.193749	9.5044e-06	-0.563156	3.61351e-25	4
CBFA2T2	ENSG00000078699	-0.0792134	9.35349e-06	-0.0682282	0.000980053	4
SDC4	ENSG00000124145	0.133178	9.08634e-06	-0.232109	2.43115e-12	3
SERPINH1	ENSG00000149257	0.143273	8.73714e-06	0.428701	4.39744e-23	1
LRP4	ENSG00000134569	-0.227058	9.65445e-06	-1.11274	5.15689e-45	4
SMPD3	ENSG00000103056	-0.375383	1.1369e-05	-0.494771	1.02706e-08	4
GRAMD1C	ENSG00000178075	-0.147415	1.10358e-05	-0.296243	2.28902e-14	4
CDC42EP1	ENSG00000128283	0.144324	8.88165e-06	-0.107552	0.000472259	3
IGDCC4	ENSG00000103742	0.424057	9.90319e-06	1.76458	6.36733e-55	1
SERPIND1	ENSG00000099937	1.05752	1.0917e-05	2.58639	4.87456e-21	1
NAA38	ENSG00000183011	0.097747	1.07131e-05	0.145222	4.08687e-10	1
FAM126B	ENSG00000155744	-0.0828172	9.81401e-06	-0.335617	1.22445e-42	4
SEC22C	ENSG00000093183	-0.0633883	9.03424e-06	-0.245622	6.00709e-35	4
DDIAS	ENSG00000165490	-0.214092	1.09038e-05	-0.21553	0.00011976	4
ALYREF	ENSG00000183684	0.0758408	1.05076e-05	-0.0519127	0.00949334	3
TMEM246	ENSG00000165152	-0.168849	1.06686e-05	-0.582093	8.2496e-40	4
LMBRD1	ENSG00000168216	-0.076926	9.13119e-06	-0.16959	8.18218e-20	4
RPL23	ENSG00000125691	0.111921	9.55787e-06	0.115539	2.87705e-11	1
NCOA3	ENSG00000124151	-0.0923803	9.13388e-06	-0.308982	4.98426e-26	4
TUG1	ENSG00000253352	-0.0622762	9.30271e-06	-0.0462455	0.0026575	4
EIF3M	ENSG00000149100	0.0605562	9.14324e-06	0.0787719	1.38234e-08	1
LOX	ENSG00000113083	0.199117	9.71214e-06	0.305065	1.87778e-11	1
PIK3C3	ENSG00000078142	-0.0646463	9.62069e-06	-0.14275	5.06511e-19	4
PVT1	ENSG00000249859	0.279001	8.41709e-06	1.06049	4.12285e-41	1
ATP5G2	ENSG00000135390	0.064436	9.30271e-06	0.122137	3.79387e-14	1
ANKZF1	ENSG00000163516	-0.0964962	1.03801e-05	0.323807	2.28306e-26	2
MGEA5	ENSG00000198408	-0.0806172	9.4721e-06	-0.113278	7.03285e-09	4
GNG5	ENSG00000174021	0.0833676	9.59633e-06	-0.105267	9.85996e-10	3
IFIT1	ENSG00000185745	-0.268085	9.9492e-06	-0.420472	9.64483e-09	4
FAM204A	ENSG00000165669	-0.0700673	1.01658e-05	-0.238039	1.02409e-37	4
ARID4A	ENSG00000032219	-0.0964364	1.0055e-05	-0.309036	1.81908e-30	4
REPS2	ENSG00000169891	-0.14027	1.0294e-05	-0.753732	6.06284e-53	4
ZNF253	ENSG00000256771	-0.143476	1.24073e-05	0.082203	0.00824366	2
ZC3H7A	ENSG00000122299	-0.0768678	9.62295e-06	-0.167291	4.95056e-20	4
EML3	ENSG00000149499	0.0861839	9.74968e-06	0.172864	2.18981e-15	1
SEC11A	ENSG00000140612	0.0618256	9.60365e-06	0.0636083	9.33041e-06	1
COMMD5	ENSG00000170619	0.0873145	1.13784e-05	0.0712638	0.000123792	1
NPAT	ENSG00000149308	-0.0881001	1.09147e-05	-0.138686	1.76623e-13	4
HMG20A	ENSG00000140382	-0.0655951	1.00949e-05	-0.11435	5.97977e-13	4
COLCA1	ENSG00000196167	-0.218649	1.15268e-05	0.183854	0.00272562	2
FKBP11	ENSG00000134285	0.168336	1.17638e-05	1.15815	5.63967e-49	1
CLIC5	ENSG00000112782	-0.174381	1.0257e-05	-1.35496	1.02203e-60	4
LRRC75A-AS1	ENSG00000175061	0.114944	1.0055e-05	0.193144	1.07199e-14	1
TGFB3	ENSG00000119699	0.225462	1.12211e-05	0.920881	9.29109e-43	1
ZNF37BP	ENSG00000234420	-0.102278	1.17473e-05	0.10468	3.39095e-05	2
LAMC2	ENSG00000058085	-0.192898	1.02198e-05	-0.522567	6.37354e-17	4
GPRASP2	ENSG00000158301	-0.0997476	1.22382e-05	-0.108192	5.71852e-06	4
RPL29	ENSG00000162244	0.0907263	1.07895e-05	0.180164	7.54305e-18	1
SMAGP	ENSG00000170545	0.145312	1.26799e-05	-0.284796	1.62554e-12	3
ACTN1	ENSG00000072110	0.109044	1.05115e-05	0.322444	1.26144e-24	1
TBXAS1	ENSG00000059377	0.139431	1.1205e-05	-0.185236	3.5483e-07	3
BMP1	ENSG00000168487	0.235272	1.11279e-05	0.61013	6.58006e-32	1
ZNF316	ENSG00000205903	0.101488	1.14432e-05	0.0801178	0.00076321	1
DTWD2	ENSG00000169570	-0.130299	1.40045e-05	-0.117055	0.000163503	4
CFAP70	ENSG00000156042	-0.209189	1.41096e-05	0.704838	1.93464e-15	2
TAF9	ENSG00000273841	0.0906949	1.21459e-05	0.0848982	1.81408e-05	1
CMTR2	ENSG00000180917	-0.0940409	1.18287e-05	-0.0646332	0.00109035	4
GGA2	ENSG00000103365	-0.0722585	1.10111e-05	-0.219426	6.51843e-20	4
BZW1	ENSG00000082153	0.0606603	1.10983e-05	0.0776104	4.69174e-08	1
SACM1L	ENSG00000211456	-0.0681496	1.10111e-05	-0.284172	3.79056e-50	4
MFGE8	ENSG00000140545	0.137729	1.10111e-05	0.290165	3.89719e-14	1
MAML2	ENSG00000184384	-0.116514	1.11936e-05	-0.294532	3.13785e-23	4
PROSER2	ENSG00000148426	0.137894	1.38592e-05	-0.486212	1.18985e-28	3
RPS15A	ENSG00000134419	0.0918935	1.1409e-05	0.164364	3.42785e-15	1
NSDHL	ENSG00000147383	0.103098	1.32893e-05	-0.0739106	0.0023697	3
YDJC	ENSG00000161179	0.154629	1.44178e-05	0.198797	1.2494e-07	1
CCNB3	ENSG00000147082	-0.331677	8.63556e-06	-0.843216	3.78706e-20	4
ZNF606	ENSG00000166704	-0.10681	1.43413e-05	0.160828	1.17443e-10	2
CPNE3	ENSG00000085719	-0.0653614	1.14323e-05	-0.239094	4.92344e-37	4
ISOC2	ENSG00000063241	0.122656	1.36327e-05	0.34068	1.23491e-23	1
C19orf60	ENSG00000006015	0.173843	1.4692e-05	0.37768	9.00569e-17	1
GYPC	ENSG00000136732	0.114599	1.16949e-05	-0.234376	7.27493e-18	3
KLHL7	ENSG00000122550	-0.0786008	1.31612e-05	-0.117516	2.3514e-09	4
PTAR1	ENSG00000188647	-0.0789258	1.20478e-05	-0.0507094	0.00412288	4
KL	ENSG00000133116	-0.196208	1.36327e-05	-0.901167	1.57587e-38	4
MFHAS1	ENSG00000147324	0.114364	1.2196e-05	-0.154193	1.20148e-08	3
UQCRFS1	ENSG00000169021	0.0667706	1.2322e-05	0.0735971	4.11789e-06	1
LIN54	ENSG00000189308	-0.0906872	1.47648e-05	-0.168945	2.04775e-12	4
HS2ST1	ENSG00000153936	-0.0893217	1.23959e-05	-0.10464	1.26538e-06	4
ENPP1	ENSG00000197594	-0.301876	1.5756e-05	-0.190261	0.00442934	4
VAPA	ENSG00000101558	0.0657177	1.2163e-05	-0.13116	2.63596e-17	3
GGT1	ENSG00000100031	0.263611	1.36136e-05	-0.429937	7.63263e-11	3
WDFY1	ENSG00000085449	-0.0879195	1.22358e-05	-0.12109	1.67272e-09	4
C17orf70	ENSG00000185504	0.0845695	1.36509e-05	0.171882	5.15888e-16	1
GIMAP6	ENSG00000133561	-0.14832	1.23959e-05	-0.508542	1.26152e-32	4
DPM2	ENSG00000136908	0.0790878	1.37193e-05	0.103749	5.80898e-09	1
GALNT13	ENSG00000144278	-0.35165	1.63331e-05	-3.04305	4.21494e-57	4
TAGLN	ENSG00000149591	0.154656	1.32808e-05	0.539945	2.13931e-19	1
CAPZB	ENSG00000077549	0.0538287	1.2735e-05	0.0642608	3.29088e-07	1
IREB2	ENSG00000136381	-0.0624525	1.28432e-05	-0.16703	1.66125e-26	4
MEIS3	ENSG00000105419	0.193608	1.67572e-05	0.742704	5.34604e-38	1
SNAPC2	ENSG00000104976	0.0937611	1.61948e-05	0.165133	6.65548e-13	1
ING5	ENSG00000168395	0.0790219	1.41096e-05	0.0785885	1.46666e-05	1
HIPK1	ENSG00000163349	-0.0854851	1.31885e-05	-0.201073	5.34307e-21	4
MGAM	ENSG00000257335	0.584684	1.68194e-05	-0.593984	2.47546e-05	3
IKZF5	ENSG00000095574	-0.0772779	1.47082e-05	-0.228553	1.23644e-29	4
SLC35A5	ENSG00000138459	-0.0805277	1.39325e-05	-0.096616	2.01103e-07	4
PTPRB	ENSG00000127329	-0.19319	1.37677e-05	-1.17041	1.86995e-53	4
KIAA1598	ENSG00000187164	-0.103524	1.37037e-05	-0.563271	7.22726e-57	4
COX4I1	ENSG00000131143	0.0561306	1.35006e-05	0.0735594	6.23235e-08	1
PEX2	ENSG00000164751	-0.0725171	1.39179e-05	-0.207817	8.56317e-27	4
FOXK2	ENSG00000141568	0.0822086	1.36015e-05	-0.0507277	0.00471884	3
DCLK1	ENSG00000133083	0.248267	1.69018e-05	1.30989	2.22101e-64	1
OSBPL2	ENSG00000130703	-0.0579748	1.38191e-05	-0.0784438	3.92631e-08	4
ICAM1	ENSG00000090339	0.229418	1.43031e-05	-0.288235	1.60276e-06	3
MMP14	ENSG00000157227	0.134845	1.3818e-05	0.496303	7.90808e-30	1
AKAP13	ENSG00000170776	0.104671	1.42837e-05	-0.245191	1.88047e-20	3
RNF13	ENSG00000082996	-0.0664353	1.36951e-05	-0.329622	5.57817e-46	4
RPL24	ENSG00000114391	0.0819625	1.41096e-05	0.0855529	1.71669e-06	1
SLC25A10	ENSG00000183048	0.139219	1.80533e-05	0.465524	7.3147e-29	1
RPS28	ENSG00000233927	0.0924458	1.41118e-05	0.0967377	6.03327e-07	1
B3GNT2	ENSG00000170340	-0.117396	1.41586e-05	-0.59809	1.92146e-53	4
MGAT2	ENSG00000168282	0.0846079	1.534e-05	0.29519	3.99468e-31	1
RGS2	ENSG00000116741	0.382757	1.43306e-05	-0.463023	2.32034e-10	3
RORC	ENSG00000143365	-0.305592	1.5879e-05	-0.6134	3.91805e-18	4
RP11-488L18.4	ENSG00000227671	-0.116239	1.6666e-05	0.157362	1.03212e-06	2
PAK1IP1	ENSG00000111845	0.113613	1.82386e-05	0.189833	1.22217e-13	1
RPF2	ENSG00000197498	0.133523	1.6891e-05	0.20383	5.10534e-12	1
ARFRP1	ENSG00000101246	0.0771483	1.51776e-05	0.0668761	0.00063075	1
RBM12	ENSG00000244462	0.0742705	1.4279e-05	-0.0569418	0.00197862	3
PDZK1IP1	ENSG00000162366	-0.207558	1.66788e-05	-0.601401	2.3312e-17	4
POLR2J	ENSG00000005075	0.0820247	1.66597e-05	0.112367	7.24622e-10	1
UBXN1	ENSG00000162191	0.0620738	1.44178e-05	0.0403996	0.00599644	1
ANGEL2	ENSG00000174606	-0.0807862	1.58595e-05	-0.0985299	4.28404e-08	4
GALNT2	ENSG00000143641	0.0890712	1.43635e-05	0.27626	9.17438e-25	1
SRGAP2C	ENSG00000171943	-0.124457	1.54004e-05	-0.651502	7.92152e-52	4
MAZ	ENSG00000103495	0.0688824	1.44592e-05	0.0818845	9.50109e-07	1
TRO	ENSG00000067445	-0.177458	1.92397e-05	0.508419	2.23684e-25	2
TPD52L2	ENSG00000101150	0.0581377	1.46937e-05	0.0777786	1.51549e-08	1
TRIM44	ENSG00000166326	-0.052398	1.47381e-05	-0.159855	2.48639e-25	4
GUCY1A2	ENSG00000152402	-0.202264	1.52473e-05	-0.77476	5.91832e-33	4
COBL	ENSG00000106078	-0.13747	1.5408e-05	-0.487264	1.07611e-29	4
TLR3	ENSG00000164342	-0.121693	1.6666e-05	-0.482894	1.92165e-32	4
KCND1	ENSG00000102057	0.179383	1.91344e-05	0.77704	1.16597e-52	1
FAP	ENSG00000078098	0.289537	1.96774e-05	0.545371	3.33477e-12	1
PPM1A	ENSG00000100614	-0.0649162	1.54694e-05	-0.218153	6.65828e-36	4
C14orf1	ENSG00000133935	0.104891	1.65952e-05	-0.124067	1.52898e-06	3
AC124789.1	ENSG00000276170	-0.389587	1.61095e-05	-1.375	2.09133e-37	4
SNHG17	ENSG00000196756	0.179936	2.0424e-05	0.185684	2.93661e-05	1
VRK2	ENSG00000028116	-0.0871252	1.84678e-05	-0.132862	7.72847e-10	4
AMOTL1	ENSG00000166025	-0.0832629	1.56779e-05	-0.454701	1.78961e-47	4
SSR2	ENSG00000163479	0.0624144	1.59301e-05	0.0714997	9.97772e-07	1
KEAP1	ENSG00000079999	0.0603766	1.60424e-05	0.0375984	0.00829649	1
BZW2	ENSG00000136261	0.103608	1.73134e-05	0.293459	3.44149e-25	1
NFKBIL1	ENSG00000204498	0.105629	1.98951e-05	0.0879614	0.000345098	1
DIMT1	ENSG00000086189	0.0842414	1.915e-05	0.12435	4.30198e-09	1
HARS2	ENSG00000112855	-0.0792791	1.76061e-05	0.0728767	1.84727e-05	2
MYZAP	ENSG00000263155	-0.233614	1.66858e-05	-1.40572	1.17421e-45	4
FBXL3	ENSG00000005812	-0.0629655	1.61813e-05	-0.160805	7.10746e-19	4
KCNQ5	ENSG00000185760	-0.395746	1.35711e-05	-0.302543	0.00120751	4
GLUD2	ENSG00000182890	0.314809	1.14926e-05	0.345493	3.46915e-07	1
SNRPD2	ENSG00000125743	0.0803729	1.66584e-05	0.131636	3.83249e-15	1
EIF2AK2	ENSG00000055332	-0.105748	1.64374e-05	-0.236917	2.94065e-15	4
PRSS35	ENSG00000146250	-0.317545	1.9108e-05	-0.242346	0.00174535	4
RAC3	ENSG00000169750	0.233121	1.6666e-05	0.315185	3.34794e-08	1
ZNF677	ENSG00000197928	-0.158005	2.09285e-05	-0.289409	9.39606e-16	4
HPS5	ENSG00000110756	-0.134204	1.68421e-05	-0.633741	8.02211e-54	4
NEO1	ENSG00000067141	-0.120357	1.67125e-05	-0.531037	7.56093e-39	4
KIAA1407	ENSG00000163617	-0.135411	2.18864e-05	0.160357	7.41235e-06	2
EIF4G1	ENSG00000114867	0.0532889	1.74332e-05	-0.0569428	1.82224e-05	3
CEP120	ENSG00000168944	-0.0743613	1.84678e-05	-0.192452	4.29913e-21	4
GREM1	ENSG00000166923	0.90576	2.07224e-05	3.06414	1.13348e-38	1
SMARCD3	ENSG00000082014	0.105648	1.92812e-05	0.345421	3.98995e-27	1
NFATC4	ENSG00000100968	0.155135	1.84678e-05	1.04934	7.47908e-71	1
SLC5A6	ENSG00000138074	0.104987	2.12334e-05	0.371153	1.51856e-29	1
LSM12	ENSG00000161654	0.0637696	1.915e-05	0.106255	6.17648e-13	1
GRIN2A	ENSG00000183454	-0.494298	1.69349e-05	0.842206	1.73687e-13	2
RPLP0P6	ENSG00000213553	0.480079	1.68421e-05	0.599678	5.04759e-09	1
TAF10	ENSG00000166337	0.0873412	2.05898e-05	0.108662	8.03958e-08	1
RHOBTB2	ENSG00000008853	0.140696	1.80533e-05	-0.398179	1.24352e-21	3
RP11-133L19.3	ENSG00000273540	-0.416101	1.97833e-05	-1.68072	1.78339e-32	4
GBGT1	ENSG00000148288	0.133723	2.32171e-05	0.246099	7.53124e-13	1
UTP11L	ENSG00000183520	0.0791043	2.06067e-05	0.105676	1.94341e-09	1
YIF1A	ENSG00000174851	0.073327	1.95077e-05	0.0786493	2.91795e-06	1
RPS19BP1	ENSG00000187051	0.0931296	1.99422e-05	0.137723	2.10927e-11	1
TDRD7	ENSG00000196116	-0.0931319	2.05898e-05	-0.302695	8.64725e-27	4
RTN4RL2	ENSG00000186907	0.273377	1.75771e-05	0.665813	3.9518e-27	1
BEST1	ENSG00000167995	0.145507	2.52389e-05	0.125879	0.00123876	1
IGFBP7	ENSG00000163453	0.141871	1.99133e-05	0.58124	1.09574e-39	1
SEC61B	ENSG00000106803	0.0783458	1.9917e-05	0.157745	7.14238e-15	1
NUB1	ENSG00000013374	-0.0618717	1.92454e-05	-0.20864	4.05411e-26	4
ADAMTS14	ENSG00000138316	0.356351	2.20897e-05	2.42988	1.07345e-67	1
PI4K2B	ENSG00000038210	-0.100658	2.14488e-05	-0.189474	9.96288e-13	4
LRRC8A	ENSG00000136802	0.128427	1.939e-05	-0.161045	1.91864e-07	3
TBX1	ENSG00000184058	0.331592	2.06392e-05	0.518504	8.47924e-10	1
INTS5	ENSG00000185085	0.10644	2.20618e-05	0.161524	6.51988e-11	1
TFEC	ENSG00000105967	-0.138333	2.39087e-05	-0.191309	1.0154e-07	4
ADAP1	ENSG00000105963	0.135366	2.51105e-05	-0.198332	1.34334e-07	3
DEPTOR	ENSG00000155792	0.303626	2.66965e-05	0.333995	4.07288e-06	1
TXK	ENSG00000074966	-0.271318	2.46947e-05	-0.588281	5.29069e-17	4
ZNF780B	ENSG00000128000	-0.108534	2.46947e-05	0.185106	1.16489e-13	2
ZDBF2	ENSG00000204186	-0.140197	2.47125e-05	-0.178919	5.38875e-08	4
MYO7A	ENSG00000137474	0.255888	2.75667e-05	0.596397	1.33812e-16	1
SLITRK3	ENSG00000121871	-0.594856	1.81884e-05	0.872414	1.46747e-11	2
TSPAN6	ENSG00000000003	0.113311	2.30987e-05	0.399186	6.89293e-37	1
NSUN5P1	ENSG00000223705	-0.137044	2.44758e-05	0.656382	7.19156e-35	2
SUPT4H1	ENSG00000213246	0.0550264	2.11354e-05	-0.0816653	8.13979e-10	3
ABI1	ENSG00000136754	-0.0558308	2.08366e-05	-0.152269	3.10329e-23	4
TNFRSF19	ENSG00000127863	-0.186444	2.16745e-05	0.468044	1.12894e-20	2
ITM2A	ENSG00000078596	-0.210689	2.12334e-05	-0.49732	8.67894e-21	4
XPO4	ENSG00000132953	-0.100417	2.16927e-05	-0.364007	1.9247e-36	4
PTCH1	ENSG00000185920	-0.195247	2.30144e-05	-0.331602	2.3857e-09	4
CHMP4B	ENSG00000101421	0.0601594	2.1246e-05	0.0476998	0.000616337	1
CLDN4	ENSG00000189143	0.173442	2.15394e-05	-0.238013	1.49293e-07	3
ICAM3	ENSG00000076662	0.161479	2.39087e-05	0.267061	4.10414e-12	1
PDGFD	ENSG00000170962	0.340001	2.78117e-05	0.713936	4.01132e-17	1
SKI	ENSG00000157933	0.0916682	2.1814e-05	-0.216727	3.99853e-21	3
BAHD1	ENSG00000140320	0.0882548	2.25791e-05	-0.0996118	5.40486e-06	3
MAPK1IP1L	ENSG00000168175	0.0676936	2.20561e-05	-0.116857	3.13171e-12	3
DAG1	ENSG00000173402	-0.0594501	2.23033e-05	-0.237917	3.44734e-29	4
UAP1	ENSG00000117143	0.203674	2.33899e-05	0.244048	4.88828e-09	1
SBF2	ENSG00000133812	-0.0734138	2.30987e-05	-0.339087	4.03715e-41	4
TSPYL2	ENSG00000184205	0.133819	2.33886e-05	0.208327	1.25178e-09	1
MGAT4A	ENSG00000071073	-0.113834	2.29113e-05	-0.643237	7.6966e-66	4
TMEM70	ENSG00000175606	0.200609	2.74358e-05	0.202265	1.84809e-06	1
MYDGF	ENSG00000074842	0.0809894	2.33848e-05	0.197435	9.51085e-18	1
ATP8B4	ENSG00000104043	0.186491	3.11536e-05	0.665917	1.29193e-34	1
HP1BP3	ENSG00000127483	-0.0577838	2.33802e-05	-0.141836	1.49783e-17	4
CDKN2C	ENSG00000123080	0.15295	3.11455e-05	0.648456	6.8581e-46	1
ZNF501	ENSG00000186446	-0.164051	3.1567e-05	-0.134492	0.000190103	4
SERF2	ENSG00000140264	0.0534842	2.41148e-05	0.133699	5.12421e-19	1
ATXN7L3B	ENSG00000253719	-0.0802599	2.33886e-05	-0.141784	1.58198e-13	4
WFDC2	ENSG00000101443	0.218073	2.58759e-05	1.27036	7.8492e-56	1
PAWR	ENSG00000177425	-0.111509	2.45079e-05	-0.186435	2.13778e-13	4
IL33	ENSG00000137033	-0.210208	2.38528e-05	-0.255586	7.62434e-08	4
ATP5E	ENSG00000124172	0.0759448	2.37931e-05	0.119093	2.42059e-09	1
ZMYND11	ENSG00000015171	-0.043858	2.37931e-05	-0.250533	1.14566e-43	4
DGKE	ENSG00000153933	-0.157958	2.77873e-05	-0.446011	2.54489e-25	4
IL5RA	ENSG00000091181	-0.245226	3.24795e-05	0.252083	0.0011764	2
CHPF2	ENSG00000033100	0.0782609	2.45019e-05	0.249657	1.20358e-30	1
AATF	ENSG00000275700	0.0683761	2.529e-05	-0.0637491	0.0001265	3
ASH1L	ENSG00000116539	-0.0583182	2.42364e-05	-0.169766	4.64707e-24	4
KLHL28	ENSG00000179454	-0.10364	2.95852e-05	-0.106325	6.32024e-06	4
SAA1	ENSG00000173432	0.813181	3.02466e-05	2.08254	2.9823e-19	1
SNHG16	ENSG00000163597	0.113145	2.53233e-05	0.105819	4.07253e-05	1
CD248	ENSG00000174807	0.235789	2.73205e-05	0.774527	5.50581e-37	1
ACAP1	ENSG00000072818	0.1289	2.99102e-05	0.591668	3.84493e-40	1
LGALS1	ENSG00000100097	0.121212	2.52138e-05	0.217623	2.31188e-14	1
CLK4	ENSG00000113240	-0.125083	2.78117e-05	0.147497	8.01973e-07	2
RP11-594N15.3	ENSG00000260398	-0.27127	2.15562e-05	-0.960605	7.52903e-30	4
PALLD	ENSG00000129116	0.122221	2.55185e-05	0.134094	6.81646e-05	1
TMEM150A	ENSG00000168890	0.100696	2.9178e-05	0.155334	6.63045e-11	1
GPBP1L1	ENSG00000159592	-0.0526384	2.49152e-05	-0.169417	1.22645e-28	4
C1orf86	ENSG00000162585	0.125016	3.06938e-05	0.233659	6.45937e-16	1
SSU72	ENSG00000160075	0.0601596	2.53026e-05	-0.0642235	4.02085e-06	3
CCDC34	ENSG00000109881	-0.171568	3.13854e-05	0.173719	3.18706e-05	2
UBA7	ENSG00000182179	-0.0905694	2.56944e-05	-0.0740902	0.00169785	4
PRPF39	ENSG00000185246	-0.0896874	2.92985e-05	0.117409	7.71886e-08	2
CDC73	ENSG00000134371	-0.0617662	2.71774e-05	-0.188121	1.50521e-24	4
MINK1	ENSG00000141503	-0.0759039	2.60518e-05	-0.112385	9.13302e-08	4
ARPC5L	ENSG00000136950	0.087993	2.84029e-05	0.0975279	5.05324e-06	1
NDUFA11	ENSG00000174886	0.0718495	2.75667e-05	0.178144	9.60285e-22	1
FAR1	ENSG00000197601	-0.0727715	2.66775e-05	-0.0958429	1.35938e-09	4
AIFM2	ENSG00000042286	0.118386	3.20985e-05	0.190258	5.72356e-09	1
BRMS1	ENSG00000174744	0.0696272	2.90943e-05	0.0999889	1.80895e-10	1
SLC25A44	ENSG00000160785	0.142845	2.77992e-05	-0.108174	1.34385e-05	3
ARHGEF6	ENSG00000129675	-0.0846453	2.66772e-05	-0.398992	1.2301e-41	4
YKT6	ENSG00000106636	0.061062	2.67343e-05	0.0582352	6.543e-05	1
LMF2	ENSG00000100258	0.0878411	2.72899e-05	0.166617	1.64923e-13	1
ITPKC	ENSG00000086544	0.257815	2.75701e-05	-0.263789	1.16971e-05	3
NRG3	ENSG00000185737	-0.314112	2.66549e-05	-1.75434	9.83677e-41	4
CTD-2008P7.9	ENSG00000267259	-0.28816	2.53796e-05	-0.801746	2.62798e-21	4
GNAZ	ENSG00000128266	-0.264841	3.66103e-05	-0.221569	0.00102643	4
LSS	ENSG00000160285	0.137537	2.70656e-05	-0.147731	1.8261e-05	3
MEGF8	ENSG00000105429	0.0761798	2.79232e-05	0.134834	4.21947e-12	1
MMP23B	ENSG00000189409	0.270392	3.70128e-05	0.197493	0.00449604	1
NUMA1	ENSG00000137497	-0.0548574	2.87605e-05	-0.138139	2.49994e-16	4
S100A11	ENSG00000163191	0.0747763	2.80093e-05	0.0553617	0.00223212	1
PLXNB2	ENSG00000196576	0.0768738	2.87605e-05	0.203549	3.83319e-20	1
UBAP1	ENSG00000165006	0.0767383	2.80093e-05	-0.161001	9.60901e-19	3
SOD3	ENSG00000109610	0.177793	2.95285e-05	0.215647	5.14772e-07	1
ZDHHC17	ENSG00000186908	-0.0657105	2.96939e-05	-0.0799275	3.51626e-07	4
CORO1A	ENSG00000102879	0.126725	2.83396e-05	0.114419	0.000215251	1
CAT	ENSG00000121691	-0.101773	2.88968e-05	-0.453075	1.15502e-40	4
ALG3	ENSG00000214160	0.0848313	3.47886e-05	0.303429	4.44512e-35	1
PLCL1	ENSG00000115896	-0.137567	3.48924e-05	-0.378643	4.34141e-20	4
CBR4	ENSG00000145439	-0.0944233	3.57545e-05	0.128011	2.99357e-09	2
INSIG1	ENSG00000186480	0.222893	2.88452e-05	-0.446584	1.65892e-14	3
SLC27A6	ENSG00000113396	-0.598669	2.76609e-05	-1.17477	2.41449e-15	4
SMTN	ENSG00000183963	0.137605	2.94322e-05	0.329128	3.59493e-14	1
CORIN	ENSG00000145244	0.445815	3.99571e-05	0.530324	1.28934e-05	1
TEX264	ENSG00000164081	0.0663648	3.10004e-05	0.0800274	2.62315e-06	1
XPOT	ENSG00000184575	-0.0691226	2.9593e-05	-0.063229	0.000363713	4
TMEM208	ENSG00000168701	0.0760509	3.39262e-05	0.178995	6.95793e-17	1
PLA2G4A	ENSG00000116711	0.147138	3.78529e-05	0.37857	5.05581e-21	1
TOP1MT	ENSG00000184428	0.132442	3.81091e-05	0.265363	1.05689e-14	1
SH2B2	ENSG00000160999	0.233246	3.87401e-05	0.264653	1.52383e-06	1
ZNF469	ENSG00000225614	0.252741	4.12482e-05	0.888409	5.21072e-28	1
SYCP2L	ENSG00000153157	-0.386378	3.24697e-05	-1.07427	7.01828e-23	4
TTC21A	ENSG00000168026	-0.152453	4.12482e-05	0.468914	8.05724e-15	2
SH3RF3	ENSG00000172985	0.150621	3.48924e-05	0.249116	5.65493e-10	1
ZNF777	ENSG00000196453	0.0869122	3.89303e-05	-0.177353	1.10228e-14	3
GPM6A	ENSG00000150625	-0.167684	3.30847e-05	-1.47228	1.57806e-53	4
SLC16A12	ENSG00000152779	-0.369367	4.19988e-05	-0.776852	1.23849e-15	4
HACE1	ENSG00000085382	-0.091943	3.74536e-05	-0.236703	6.44808e-22	4
C1QTNF5	ENSG00000223953	-0.14992	3.32354e-05	-0.386018	7.69739e-21	4
CUL5	ENSG00000166266	-0.0624531	3.29289e-05	-0.0766957	1.03147e-07	4
CTSO	ENSG00000256043	-0.0811973	3.12367e-05	-0.211192	7.17614e-19	4
OAS2	ENSG00000111335	-0.191468	3.15909e-05	-0.479609	1.28165e-16	4
TEAD3	ENSG00000007866	0.106502	3.37164e-05	0.172974	9.93604e-10	1
PAG1	ENSG00000076641	-0.156644	3.16633e-05	-0.596033	1.0955e-34	4
ADM2	ENSG00000128165	0.373521	2.87186e-05	1.37377	1.5119e-36	1
EIF3D	ENSG00000100353	0.0622174	3.19618e-05	0.0855039	1.00707e-09	1
PUSL1	ENSG00000169972	0.126832	4.37275e-05	0.238908	2.20867e-13	1
RANBP6	ENSG00000137040	-0.081373	3.56928e-05	0.0820619	1.82842e-05	2
ADAMTS4	ENSG00000158859	0.745251	3.90285e-05	0.55625	8.88904e-05	1
TMEM165	ENSG00000134851	0.0931655	3.27028e-05	0.105947	1.5146e-06	1
CASP12	ENSG00000204403	-0.308352	3.49421e-05	-1.00418	3.59632e-28	4
SLC19A2	ENSG00000117479	0.266822	3.63883e-05	-0.4532	1.08731e-15	3
PSEN2	ENSG00000143801	-0.105804	3.74574e-05	-0.241048	2.76247e-17	4
HSD11B1L	ENSG00000167733	0.159299	4.12482e-05	0.441649	4.21978e-29	1
CREBRF	ENSG00000164463	-0.0898488	3.37554e-05	-0.251581	3.96976e-23	4
TPM1	ENSG00000140416	0.131504	3.34075e-05	0.388397	7.01979e-21	1
RTKN2	ENSG00000182010	-0.28006	3.44058e-05	-2.57263	2.519e-53	4
APOOL	ENSG00000155008	-0.0734459	3.81135e-05	-0.160798	9.28226e-17	4
AIF1L	ENSG00000126878	0.235751	3.46939e-05	-0.14518	0.00657936	3
RP11-242D8.1	ENSG00000267002	-0.122335	4.45195e-05	0.249805	2.38449e-15	2
PTRHD1	ENSG00000184924	0.114129	4.39239e-05	0.114115	2.81543e-05	1
SULT1C4	ENSG00000198075	-0.172498	4.02102e-05	-0.599057	6.98608e-30	4
CLCN3	ENSG00000109572	-0.0669037	3.43269e-05	-0.163091	2.27744e-20	4
TAOK1	ENSG00000160551	-0.0574841	3.42904e-05	-0.193486	1.42199e-25	4
ERMAP	ENSG00000164010	-0.0937668	3.91645e-05	-0.142926	2.87777e-10	4
LRRTM2	ENSG00000146006	-0.488404	2.95604e-05	-0.492238	3.89584e-05	4
SESTD1	ENSG00000187231	-0.104597	3.49062e-05	-0.620849	4.84637e-57	4
CPEB4	ENSG00000113742	-0.101103	3.53775e-05	-0.340353	7.48603e-29	4
SCRIB	ENSG00000180900	0.0937493	3.73204e-05	0.0743385	0.000675448	1
NOL6	ENSG00000165271	0.0817446	3.70128e-05	0.20402	4.64306e-17	1
LINC00920	ENSG00000246898	-0.251208	4.3138e-05	-0.811153	1.75836e-27	4
C2CD5	ENSG00000111731	-0.0771917	3.71137e-05	-0.0531511	0.00501514	4
IMPDH2	ENSG00000178035	0.094436	3.5793e-05	0.282084	2.35413e-30	1
RPUSD4	ENSG00000165526	0.0847098	4.31757e-05	0.196361	4.6533e-21	1
LYPD6	ENSG00000187123	-0.444479	3.57152e-05	-0.735195	8.87123e-11	4
ZNF251	ENSG00000198169	-0.0950575	4.39209e-05	0.20358	9.09304e-16	2
HMG20B	ENSG00000064961	0.0727311	3.97427e-05	0.24766	7.97075e-35	1
GCA	ENSG00000115271	0.127646	3.92964e-05	-0.227944	3.75016e-12	3
GNA12	ENSG00000146535	0.0831374	3.68642e-05	0.0616986	0.00155267	1
NIN	ENSG00000100503	-0.0868271	3.74574e-05	-0.149503	9.41237e-11	4
FOXP2	ENSG00000128573	-0.185428	5.09025e-05	-0.347051	5.03631e-14	4
MPHOSPH9	ENSG00000051825	-0.0906345	4.96599e-05	0.19977	1.84778e-15	2
PIN1	ENSG00000127445	0.0820589	4.06694e-05	0.0870733	3.84242e-06	1
SF3B4	ENSG00000143368	0.0607952	3.86703e-05	-0.0765148	2.8189e-06	3
RIC3	ENSG00000166405	-0.205443	5.15443e-05	0.210681	6.77734e-05	2
DCC	ENSG00000187323	-0.408957	5.14494e-05	-1.5187	1.48751e-28	4
TMEM229B	ENSG00000198133	-0.148043	5.02e-05	-0.227116	1.18346e-08	4
JAKMIP2	ENSG00000176049	-0.32253	5.20693e-05	-0.750462	1.9301e-17	4
MCL1	ENSG00000143384	0.118658	4.12402e-05	-0.37765	8.28861e-30	3
OLFM1	ENSG00000130558	0.191838	4.48038e-05	0.730485	7.28385e-46	1
GATAD2A	ENSG00000167491	0.0747699	3.85898e-05	-0.132273	2.73222e-14	3
LINC00657	ENSG00000260032	-0.0639078	4.07308e-05	-0.196461	1.76516e-24	4
LRRC49	ENSG00000137821	-0.124132	5.17315e-05	0.0842122	0.00756996	2
RNF20	ENSG00000155827	-0.0664313	3.96572e-05	-0.0963161	3.76812e-09	4
DDX58	ENSG00000107201	-0.145844	4.09829e-05	-0.328566	1.1965e-13	4
ADAMTS3	ENSG00000156140	0.238999	5.19837e-05	0.570811	1.94708e-20	1
NLRP3	ENSG00000162711	0.322717	4.97791e-05	-0.303934	0.000141018	3
TNFSF12	ENSG00000239697	0.0673993	3.99571e-05	-0.143867	5.85945e-15	3
FAM217B	ENSG00000196227	-0.100168	4.78354e-05	0.133853	5.20994e-08	2
COL1A1	ENSG00000108821	0.311032	4.10355e-05	1.69236	1.10799e-52	1
PCMTD2	ENSG00000203880	-0.103299	3.98566e-05	-0.126251	3.76064e-06	4
NBR1	ENSG00000188554	-0.0487953	3.93268e-05	-0.0842174	1.67042e-10	4
TMEM170A	ENSG00000166822	-0.0866513	4.39974e-05	-0.273214	2.4168e-32	4
CD302	ENSG00000241399	0.0991891	3.94616e-05	-0.214677	1.98356e-16	3
RPL35	ENSG00000136942	0.0858483	4.00055e-05	0.0965983	1.31817e-06	1
SPAG8	ENSG00000137098	-0.210081	5.19837e-05	0.654617	4.22884e-16	2
RNPEPL1	ENSG00000142327	0.0696473	4.00547e-05	-0.0887274	2.38582e-07	3
RPL15	ENSG00000174748	0.0595874	4.40197e-05	0.079347	1.03005e-07	1
RP11-834C11.4	ENSG00000250742	0.236675	5.36319e-05	0.514605	8.28421e-17	1
WWP1	ENSG00000123124	-0.0648195	4.10355e-05	-0.264119	6.66916e-30	4
HM13	ENSG00000101294	0.0814212	4.10355e-05	0.319448	1.71287e-34	1
RAB11FIP2	ENSG00000107560	-0.0675922	4.45663e-05	-0.242329	4.03139e-28	4
CYS1	ENSG00000205795	-0.252993	5.1105e-05	-0.791573	1.02566e-28	4
IPO4	ENSG00000196497	0.108049	4.85017e-05	0.334333	1.0703e-27	1
NEBL	ENSG00000078114	-0.119617	4.1791e-05	-1.10458	3.55169e-63	4
PROM1	ENSG00000007062	-0.507733	5.67308e-05	1.16558	8.86523e-10	2
KAT2B	ENSG00000114166	-0.0740894	4.27622e-05	-0.366609	1.58342e-45	4
GBP4	ENSG00000162654	-0.212107	4.2598e-05	-1.17348	1.13969e-37	4
CTU1	ENSG00000142544	0.252638	4.5103e-05	0.20144	0.00166372	1
AKT2	ENSG00000105221	0.055033	4.20431e-05	0.141727	4.18414e-21	1
MOB1B	ENSG00000173542	-0.0735876	4.43519e-05	-0.184695	2.10847e-19	4
FAM189A2	ENSG00000135063	-0.141901	4.37885e-05	-0.740141	2.30131e-38	4
TRPC4	ENSG00000133107	0.308821	5.44916e-05	0.396878	3.23972e-07	1
JRK	ENSG00000234616	-0.125334	4.91103e-05	0.10014	0.00143388	2
ID3	ENSG00000117318	0.24643	4.29346e-05	-0.285193	3.98942e-06	3
OPLAH	ENSG00000178814	0.13883	5.81308e-05	0.297723	2.06052e-15	1
LDHB	ENSG00000111716	0.103652	4.3572e-05	0.309674	1.04974e-29	1
ANKS1A	ENSG00000064999	-0.0963183	4.32712e-05	-0.571984	3.0542e-52	4
GNL3	ENSG00000163938	0.0965316	4.56119e-05	0.320533	4.6231e-32	1
PLCXD3	ENSG00000182836	-0.341439	5.67192e-05	-0.29965	0.000463649	4
GABARAPL1	ENSG00000139112	0.0873502	4.34742e-05	-0.426174	2.05531e-45	3
LINC00924	ENSG00000259134	0.42929	4.52896e-05	0.88076	1.28007e-16	1
MKS1	ENSG00000011143	-0.0865549	5.68644e-05	0.16854	2.2771e-13	2
ATP6V1A	ENSG00000114573	-0.0711878	4.3572e-05	-0.102463	3.53983e-08	4
AKR7A2	ENSG00000053371	0.0703162	4.79447e-05	0.141426	8.08746e-13	1
COX5B	ENSG00000135940	0.0856237	4.62586e-05	0.113484	5.57211e-08	1
COX7C	ENSG00000127184	0.0643416	4.42904e-05	0.099154	2.37036e-10	1
IRS2	ENSG00000185950	0.183325	4.72342e-05	-0.83646	2.63933e-36	3
NDUFS2	ENSG00000158864	0.0686803	4.47054e-05	0.084064	1.84304e-06	1
PARP4	ENSG00000102699	-0.0828405	4.45912e-05	-0.0764284	0.000111539	4
FGFR4	ENSG00000160867	0.144789	4.51431e-05	-0.491855	6.80534e-17	3
ZC4H2	ENSG00000126970	-0.0993399	6.0935e-05	-0.0683108	0.00340818	4
IMPA2	ENSG00000141401	0.131486	4.93109e-05	-0.253614	9.78579e-12	3
SLFN12	ENSG00000172123	-0.149055	6.0607e-05	0.0951015	0.00624747	2
WDR74	ENSG00000133316	0.0887049	5.51548e-05	0.0637823	0.0025753	1
DBN1	ENSG00000113758	0.116666	4.75977e-05	0.345112	4.35483e-29	1
LYPLA2	ENSG00000011009	0.0713056	4.78411e-05	0.249975	3.70763e-33	1
CSPG5	ENSG00000114646	0.378025	5.45128e-05	0.355773	0.00198866	1
PBX1	ENSG00000185630	-0.0985692	4.58239e-05	-0.146116	1.93015e-08	4
PDCD6IP	ENSG00000170248	-0.0523222	4.64231e-05	-0.197264	4.56414e-34	4
TLCD1	ENSG00000160606	0.186163	5.87821e-05	0.227671	2.74504e-06	1
EPB41L2	ENSG00000079819	-0.0891531	4.67974e-05	-0.357216	1.28834e-33	4
FBXO36	ENSG00000153832	-0.177713	6.45036e-05	0.134811	0.00151854	2
ZNF214	ENSG00000149050	-0.15848	6.34674e-05	0.173573	9.69012e-06	2
ZNF182	ENSG00000147118	-0.0946853	6.23771e-05	0.0942614	0.000102926	2
C21orf58	ENSG00000160298	-0.183196	6.33176e-05	0.652488	3.59405e-18	2
JMJD6	ENSG00000070495	0.111051	5.40514e-05	-0.109507	0.000111787	3
TNFRSF10C	ENSG00000173535	0.333743	6.58819e-05	0.793487	1.27526e-22	1
TIMM13	ENSG00000099800	0.0800114	5.43982e-05	0.170249	3.09273e-17	1
CNN2	ENSG00000064666	0.121508	4.87022e-05	-0.173258	3.791e-08	3
SLC25A32	ENSG00000164933	0.0816685	5.47391e-05	-0.154485	2.1258e-12	3
REXO1	ENSG00000079313	0.0782887	5.44638e-05	-0.163768	1.86973e-15	3
TMED7	ENSG00000134970	-0.0786609	4.95494e-05	-0.120199	4.86267e-08	4
YIF1B	ENSG00000167645	0.0768785	5.85221e-05	0.129605	1.56767e-09	1
WASF1	ENSG00000112290	0.155979	6.83066e-05	0.436863	3.77425e-26	1
SPATA13	ENSG00000182957	-0.123859	4.97324e-05	-0.547395	3.0259e-45	4
HSD3B7	ENSG00000099377	0.133403	5.88993e-05	0.396299	7.8969e-26	1
ELL2	ENSG00000118985	0.19572	5.09223e-05	0.197933	5.51324e-05	1
DHX37	ENSG00000150990	0.0813364	5.92096e-05	0.134941	9.4974e-10	1
DDX26B	ENSG00000165359	-0.103336	6.3114e-05	0.33454	2.30919e-28	2
KIAA0930	ENSG00000100364	0.107172	5.05426e-05	0.294275	1.01811e-22	1
BDP1	ENSG00000145734	-0.0747184	5.15443e-05	-0.315697	3.73847e-37	4
ALMS1	ENSG00000116127	-0.082488	5.45156e-05	-0.0984844	1.10066e-05	4
BAI3	ENSG00000135298	-0.194941	6.9564e-05	-0.629245	3.78485e-25	4
ENO1	ENSG00000074800	0.0856131	5.34519e-05	0.210169	1.49564e-15	1
TIMM9	ENSG00000100575	0.0891058	6.57928e-05	0.145251	1.28789e-10	1
SCYL1	ENSG00000142186	0.0535925	5.09936e-05	0.0431589	0.00159676	1
SRSF3	ENSG00000112081	0.0878259	5.18218e-05	-0.106609	3.32972e-07	3
ZBED2	ENSG00000177494	-0.381091	6.4791e-05	-1.09349	2.34031e-17	4
ABCA2	ENSG00000107331	0.0859583	5.28936e-05	0.188928	9.62428e-15	1
KDM5A	ENSG00000073614	-0.0639479	5.11449e-05	-0.182062	4.04087e-22	4
CDV3	ENSG00000091527	0.0627295	5.23554e-05	-0.149718	1.59592e-22	3
NSMCE1	ENSG00000169189	0.0655533	5.68385e-05	0.0757053	5.58372e-06	1
EXPH5	ENSG00000110723	-0.141172	5.77451e-05	-0.394424	1.18414e-21	4
PIK3R4	ENSG00000196455	-0.0629239	5.44638e-05	-0.186204	4.21028e-26	4
C5orf56	ENSG00000197536	-0.153745	6.5022e-05	-0.264893	1.10371e-10	4
EIF3J	ENSG00000104131	0.0688707	5.45156e-05	0.0663696	2.613e-05	1
NCAPD3	ENSG00000151503	-0.0784933	6.17831e-05	-0.0681749	0.00098982	4
KLHDC10	ENSG00000128607	-0.056559	5.34519e-05	-0.129994	9.33114e-17	4
COL4A4	ENSG00000081052	-0.129742	5.42742e-05	-0.84132	5.40775e-39	4
RPL36	ENSG00000130255	0.0937473	5.3437e-05	0.170802	2.05902e-14	1
C1orf56	ENSG00000143443	0.159069	6.95276e-05	0.359178	6.73088e-21	1
COL4A5	ENSG00000188153	-0.139665	5.67192e-05	0.157169	7.05642e-06	2
ZNF19	ENSG00000157429	-0.143467	7.48734e-05	0.125841	8.3593e-05	2
ACTG1	ENSG00000184009	0.0934843	6.26581e-05	-0.0726666	0.00153361	3
TLE4	ENSG00000106829	-0.104133	5.83113e-05	-0.202673	1.05125e-14	4
RPL23A	ENSG00000198242	0.0712488	5.73737e-05	0.12742	8.37795e-14	1
VEGFA	ENSG00000112715	-0.192889	5.60598e-05	-0.913123	5.33302e-40	4
VPS4A	ENSG00000132612	0.0493649	5.66065e-05	-0.138736	4.0164e-25	3
TCEAL3	ENSG00000196507	0.115068	6.52102e-05	0.232498	1.39737e-14	1
TBC1D23	ENSG00000036054	-0.0533885	5.94431e-05	-0.101753	2.12291e-12	4
TMEM131	ENSG00000075568	-0.0552821	5.67192e-05	0.0447563	0.00264115	2
NOC2L	ENSG00000188976	0.0691555	5.74304e-05	0.0677815	1.97178e-05	1
LRRN3	ENSG00000173114	-0.211966	6.86783e-05	-1.18038	2.14221e-40	4
OCLN	ENSG00000197822	-0.108696	5.75661e-05	-0.844475	2.94581e-60	4
C14orf28	ENSG00000179476	-0.12619	7.96902e-05	-0.150405	2.7485e-06	4
ABCA7	ENSG00000064687	0.145309	6.81962e-05	0.604124	1.36506e-31	1
MORF4L2	ENSG00000123562	0.0600202	5.74304e-05	0.130803	4.44678e-13	1
ITGA11	ENSG00000137809	0.354106	7.93442e-05	0.912501	2.85559e-22	1
TNFAIP6	ENSG00000123610	0.399175	8.08118e-05	0.766292	4.23538e-14	1
RPS24	ENSG00000138326	0.0884725	6.07537e-05	0.198056	8.03334e-19	1
ZNF827	ENSG00000151612	-0.0998591	7.03751e-05	0.0888175	8.31793e-05	2
CCDC30	ENSG00000186409	-0.152978	8.10781e-05	0.153467	0.00047168	2
NANS	ENSG00000095380	0.0854539	6.50571e-05	0.314239	3.03407e-29	1
RTP4	ENSG00000136514	-0.155008	8.00459e-05	-0.246869	5.71537e-08	4
PTRH1	ENSG00000187024	0.15473	8.08118e-05	0.138669	0.000333391	1
SNF8	ENSG00000159210	0.0595676	6.53399e-05	0.0844205	1.02396e-07	1
WISP2	ENSG00000064205	0.318416	6.05815e-05	0.298398	0.000532301	1
UHMK1	ENSG00000152332	-0.0644041	5.9161e-05	-0.159171	1.97233e-19	4
CYP7B1	ENSG00000172817	0.175096	6.58902e-05	0.436987	1.0927e-18	1
SNRNP40	ENSG00000060688	0.0606783	6.75176e-05	0.090525	5.17078e-09	1
RPL7P9	ENSG00000137970	0.365916	7.95449e-05	0.394924	5.18918e-06	1
RNF150	ENSG00000170153	-0.187452	7.80989e-05	0.23033	4.56647e-06	2
HAGLR	ENSG00000224189	0.148067	6.58305e-05	-0.546393	1.55167e-23	3
FAM198A	ENSG00000144649	0.202012	8.36858e-05	0.736151	3.66834e-28	1
PXDC1	ENSG00000168994	0.129021	6.15839e-05	-0.583734	9.53083e-42	3
ICOSLG	ENSG00000160223	0.267503	7.81163e-05	0.351297	1.2043e-07	1
POLR2H	ENSG00000163882	0.067034	6.98234e-05	0.323778	1.30966e-40	1
TOMM40	ENSG00000130204	0.0919761	6.72783e-05	0.10683	6.63367e-06	1
LNX1	ENSG00000072201	-0.23648	8.55145e-05	-0.399744	3.54074e-12	4
ENPP4	ENSG00000001561	-0.119373	6.27922e-05	-0.384414	6.56506e-28	4
ARL6IP4	ENSG00000182196	0.067484	6.12753e-05	0.0724251	2.65759e-06	1
RIPK2	ENSG00000104312	0.144881	7.28237e-05	-0.177345	2.84537e-06	3
ZNF382	ENSG00000161298	-0.154212	8.48557e-05	0.14143	0.000879254	2
PCSK2	ENSG00000125851	0.630138	8.43789e-05	1.31112	5.95363e-14	1
ARL4C	ENSG00000188042	0.16289	6.31858e-05	-0.170099	0.000108452	3
SIAH2	ENSG00000181788	0.104012	7.04244e-05	0.108977	3.3869e-05	1
STXBP3	ENSG00000116266	-0.0560297	6.48877e-05	-0.112721	2.89716e-13	4
CDC14A	ENSG00000079335	-0.112176	7.57896e-05	-0.308134	1.57152e-19	4
PDZD2	ENSG00000133401	-0.1078	6.27089e-05	-1.07674	5.51863e-69	4
MCUR1	ENSG00000050393	-0.105663	6.7044e-05	-0.401336	7.69151e-36	4
CEP70	ENSG00000114107	0.120821	7.7428e-05	0.239415	3.61886e-12	1
MFSD10	ENSG00000109736	0.0934949	6.52867e-05	0.293078	9.52527e-31	1
BOC	ENSG00000144857	0.197546	7.60543e-05	0.998219	3.59154e-44	1
EZH1	ENSG00000108799	-0.0660707	6.40476e-05	-0.0508856	0.00378324	4
IPPK	ENSG00000127080	0.103591	8.10781e-05	-0.0628944	0.00569104	3
DLG1	ENSG00000075711	-0.0538619	6.39856e-05	-0.118052	3.6099e-16	4
CNTN6	ENSG00000134115	-0.223642	8.23166e-05	-1.37737	3.39713e-40	4
TMEM119	ENSG00000183160	0.208021	6.49689e-05	0.169908	0.00259471	1
PPP1R3C	ENSG00000119938	-0.274659	7.48734e-05	0.469108	2.21251e-10	2
TM7SF2	ENSG00000149809	0.148442	8.08491e-05	0.175496	1.80004e-05	1
SF1	ENSG00000168066	0.0657168	6.49689e-05	-0.0422093	0.00815702	3
RNF145	ENSG00000145860	0.0943919	6.53918e-05	-0.0729988	0.0037705	3
KIAA1462	ENSG00000165757	-0.191487	6.61551e-05	-1.04274	1.21255e-50	4
LETM1	ENSG00000168924	0.0720289	6.9425e-05	0.0746114	2.76769e-05	1
EXOC6B	ENSG00000144036	-0.0649425	6.95276e-05	-0.177876	2.0479e-21	4
TRANK1	ENSG00000168016	-0.0987738	6.63624e-05	0.217994	8.63579e-16	2
ELMOD2	ENSG00000179387	-0.0692781	7.52345e-05	0.0866257	9.96431e-07	2
S100A9	ENSG00000163220	0.315646	6.62257e-05	-0.297994	0.000136612	3
MAPK9	ENSG00000050748	-0.0550558	6.74941e-05	-0.179881	4.91099e-26	4
SLC12A2	ENSG00000064651	-0.173894	6.85266e-05	-0.335621	1.13789e-12	4
IDS	ENSG00000010404	-0.0733609	6.77676e-05	-0.28211	2.73327e-26	4
SERTM1	ENSG00000180440	-0.291505	8.9442e-05	-2.38908	3.27468e-40	4
NCOA2	ENSG00000140396	-0.0699696	6.72569e-05	-0.270336	2.05389e-34	4
MTFP1	ENSG00000242114	0.133734	9.29423e-05	0.454721	9.02472e-24	1
FAM117A	ENSG00000121104	-0.10998	7.95467e-05	0.143805	3.84875e-05	2
CBR3	ENSG00000159231	0.218241	9.22711e-05	0.42533	1.35695e-13	1
DUSP19	ENSG00000162999	-0.165742	9.48523e-05	0.104604	0.00939185	2
CTD-3088G3.8	ENSG00000188897	0.344084	7.65315e-05	0.747985	6.99442e-16	1
NPL	ENSG00000135838	0.210471	8.04398e-05	0.196364	0.0011999	1
LMO2	ENSG00000135363	-0.12419	7.15006e-05	-0.36958	2.1835e-24	4
SERINC3	ENSG00000132824	-0.050435	7.05854e-05	-0.266986	5.35436e-47	4
CYBA	ENSG00000051523	0.0954456	6.94845e-05	0.353664	3.96501e-26	1
NEK11	ENSG00000114670	-0.140256	9.37953e-05	0.29581	1.48386e-10	2
BRINP1	ENSG00000078725	-0.667711	9.06406e-05	-1.62998	2.13246e-13	4
RP1-151F17.2	ENSG00000272341	-0.145826	9.80991e-05	-0.506903	3.75155e-25	4
TNNC1	ENSG00000114854	-0.161024	7.6626e-05	-1.3884	1.77092e-53	4
C10orf2	ENSG00000107815	0.157066	9.60442e-05	0.388596	1.49077e-22	1
ANK2	ENSG00000145362	0.169077	7.71259e-05	0.676414	5.12051e-29	1
SASH1	ENSG00000111961	-0.0948607	7.05304e-05	-0.636059	9.92918e-50	4
ERO1LB	ENSG00000086619	-0.119906	8.96006e-05	-0.100069	0.00222061	4
SRM	ENSG00000116649	0.0984003	7.98685e-05	0.318687	4.41804e-24	1
PJA2	ENSG00000198961	-0.0555511	7.25291e-05	-0.247411	8.2397e-38	4
NLE1	ENSG00000073536	0.0993283	9.10487e-05	0.236563	5.2014e-18	1
SNRPE	ENSG00000182004	0.0796079	8.55402e-05	0.117055	1.39371e-08	1
RAPGEF4	ENSG00000091428	-0.156171	8.34188e-05	-0.63897	6.83168e-37	4
RAMP2-AS1	ENSG00000197291	-0.162865	0.000102563	-0.454712	8.14226e-17	4
CCDC81	ENSG00000149201	-0.458043	9.00511e-05	0.473432	0.000444975	2
MON2	ENSG00000061987	-0.0572885	7.45348e-05	-0.0462922	0.00123406	4
RP1-152L7.5	ENSG00000216775	-0.223138	0.000103561	0.538874	7.61011e-19	2
FBXL2	ENSG00000153558	-0.134442	0.00010232	0.139649	0.000138684	2
COL4A6	ENSG00000197565	-0.204436	0.00010232	0.728512	1.20741e-23	2
DVL1	ENSG00000107404	0.0789839	7.745e-05	-0.142364	2.13615e-12	3
MRPL37	ENSG00000116221	0.0641781	8.1717e-05	0.103053	7.38675e-12	1
HIATL1	ENSG00000148110	-0.0616105	7.47283e-05	-0.138912	1.2409e-14	4
MRPL20	ENSG00000242485	0.0666155	8.04398e-05	0.0501994	0.0030681	1
NUCKS1	ENSG00000069275	-0.0516774	7.76468e-05	-0.116948	2.08061e-14	4
TMOD2	ENSG00000128872	-0.1101	8.18644e-05	-0.28866	2.92788e-17	4
TBC1D16	ENSG00000167291	0.102408	7.79633e-05	0.263871	3.23164e-22	1
KCTD14	ENSG00000151364	0.173205	0.000101418	-0.265102	2.03205e-07	3
RPL28	ENSG00000108107	0.101491	7.88857e-05	0.176454	2.83256e-12	1
ZNF274	ENSG00000171606	0.0978537	8.28202e-05	-0.151795	7.90032e-09	3
STRN4	ENSG00000090372	0.0557568	7.76038e-05	-0.113449	2.09289e-14	3
CXADR	ENSG00000154639	-0.130633	8.49192e-05	-0.58967	3.4067e-36	4
MERTK	ENSG00000153208	0.170147	9.00674e-05	0.202286	4.01594e-05	1
NCDN	ENSG00000020129	0.0988318	8.85815e-05	0.438023	9.93931e-47	1
IFI16	ENSG00000163565	0.109393	7.81163e-05	0.264555	1.74733e-18	1
DPM3	ENSG00000179085	0.105261	0.000103633	0.23417	2.49316e-16	1
SLC9A6	ENSG00000198689	-0.0617587	8.72779e-05	-0.146044	3.02665e-17	4
MS4A8	ENSG00000166959	-0.617044	0.000111387	0.751302	0.000235037	2
OTUD6B	ENSG00000155100	-0.0967726	0.000104737	-0.148041	5.42095e-09	4
PLCL2	ENSG00000154822	-0.0970513	9.29423e-05	-0.228682	2.79601e-17	4
DBI	ENSG00000155368	0.0963156	7.85836e-05	-0.128545	1.13537e-06	3
PTPN2	ENSG00000175354	0.0827912	8.41551e-05	0.185435	9.17522e-17	1
MAP6	ENSG00000171533	-0.132647	0.000103477	0.195239	2.09178e-06	2
RP11-111M22.2	ENSG00000179240	-0.201395	9.26407e-05	0.212012	9.42415e-07	2
VWA1	ENSG00000179403	0.127733	8.25123e-05	0.47686	1.07958e-28	1
PRAF2	ENSG00000243279	0.101208	0.000105042	0.336622	5.32693e-27	1
RNF39	ENSG00000204618	0.342771	8.71122e-05	0.253529	0.00564995	1
INTS2	ENSG00000108506	-0.0763709	9.94366e-05	-0.0658963	0.000540684	4
MMP25-AS1	ENSG00000261971	0.163414	0.000115164	0.275272	1.4304e-08	1
KCNK15	ENSG00000124249	0.310945	8.62787e-05	0.411425	4.41411e-06	1
FAM98A	ENSG00000119812	0.0793351	8.87644e-05	0.29499	6.78862e-34	1
HHIP-AS1	ENSG00000248890	0.179799	0.000115164	-0.69669	2.61639e-21	3
TEAD4	ENSG00000197905	0.149516	0.00010232	-0.381645	4.49118e-17	3
NGFR	ENSG00000064300	0.378089	0.000116117	1.41635	4.40488e-33	1
PMPCA	ENSG00000165688	0.0626341	8.71122e-05	0.132397	4.32457e-16	1
ZEB2	ENSG00000169554	-0.0872341	8.26606e-05	-0.128955	3.0821e-07	4
RARRES2	ENSG00000106538	0.14013	8.26357e-05	-0.258435	1.70671e-12	3
SVIP	ENSG00000198168	-0.113191	9.95396e-05	-0.390899	1.66641e-31	4
SULT1A2	ENSG00000197165	-0.164533	0.00011545	-0.739143	6.7886e-34	4
HERC6	ENSG00000138642	-0.187768	9.37953e-05	-0.30082	9.60973e-07	4
NUGGC	ENSG00000189233	0.272422	0.000104578	1.00181	4.33218e-28	1
SMARCC2	ENSG00000139613	-0.0507797	8.45436e-05	-0.0978539	2.84699e-10	4
RAG1	ENSG00000166349	-0.170843	0.000118095	-0.419462	1.75558e-16	4
POLR2M	ENSG00000255529	-0.0763144	8.81957e-05	-0.0678348	0.00030734	4
MLST8	ENSG00000167965	0.0699161	0.000101487	0.14332	1.79034e-14	1
ERVMER34-1	ENSG00000226887	-0.267564	9.76286e-05	-0.631476	5.4626e-16	4
CDK9	ENSG00000136807	0.0665502	8.73948e-05	0.143613	1.63716e-12	1
SPAG4	ENSG00000061656	0.221823	0.00011415	1.44626	2.86491e-34	1
ZNF703	ENSG00000183779	0.206757	0.000109406	0.237659	1.02447e-05	1
DIP2B	ENSG00000066084	-0.0699948	8.71356e-05	-0.245063	2.01656e-31	4
RCSD1	ENSG00000198771	-0.152739	8.80631e-05	-0.493906	4.70751e-29	4
TUBB4B	ENSG00000188229	0.126722	8.79828e-05	0.119387	0.000184011	1
AFMID	ENSG00000183077	-0.109582	0.000106426	-0.153911	4.22309e-07	4
TUBB6	ENSG00000176014	0.11163	8.71356e-05	-0.0861662	0.00576555	3
PCBP3	ENSG00000183570	0.311938	0.000110718	1.0609	2.76122e-33	1
N4BP2L1	ENSG00000139597	-0.0854796	9.67611e-05	-0.371902	8.07709e-36	4
PHLDB3	ENSG00000176531	0.160766	0.000125671	0.29001	6.03224e-11	1
NUBP2	ENSG00000095906	0.0900334	9.75511e-05	0.14633	1.43907e-09	1
EXOC1	ENSG00000090989	-0.0616698	9.2241e-05	-0.0717637	1.67815e-06	4
RPL13AP5	ENSG00000236552	0.383453	0.000126737	0.460356	7.97665e-08	1
RP11-253E3.3	ENSG00000250899	0.185804	0.000118379	-0.613276	8.93121e-23	3
GOLT1A	ENSG00000174567	0.185085	0.000126133	-0.322376	8.42334e-08	3
SCO2	ENSG00000130489	0.162198	0.000116913	0.313941	8.2449e-10	1
HRC	ENSG00000130528	0.245314	0.000128786	0.797941	7.26813e-24	1
CCT3	ENSG00000163468	0.0561032	9.01066e-05	0.146018	1.29065e-18	1
ZNF383	ENSG00000188283	-0.085187	0.000118244	-0.075284	0.000169192	4
HNRNPA1	ENSG00000135486	0.0603688	9.9267e-05	0.0709805	2.83504e-05	1
PAM16	ENSG00000217930	0.109923	0.000130531	0.0825418	0.00873241	1
CSTB	ENSG00000160213	0.101458	9.18271e-05	0.186564	4.12301e-11	1
NDUFS7	ENSG00000115286	0.111443	0.000102727	0.151665	5.06897e-09	1
SSFA2	ENSG00000138434	-0.0731073	9.37902e-05	-0.608732	2.75464e-62	4
LDB2	ENSG00000169744	-0.145237	9.28815e-05	-0.584168	2.66159e-35	4
SPTAN1	ENSG00000197694	-0.0685966	9.75738e-05	-0.248302	1.73385e-27	4
ASIC1	ENSG00000110881	0.265044	0.000114385	1.352	3.58407e-53	1
AKAP2	ENSG00000241978	-0.094863	9.86833e-05	-1.01656	2.08923e-69	4
OVCA2	ENSG00000262664	0.0968274	0.000118308	0.137856	3.44605e-08	1
HOXD1	ENSG00000128645	0.272839	0.000124685	0.249545	0.00138103	1
CLEC4E	ENSG00000166523	0.328382	0.000128752	-0.765448	4.21316e-15	3
EIF3F	ENSG00000175390	0.0707111	9.40142e-05	0.0861552	4.67764e-07	1
NUDT3	ENSG00000272325	-0.0616078	9.41484e-05	-0.103558	4.07807e-10	4
PCYOX1	ENSG00000116005	-0.0900356	9.67611e-05	-0.572808	3.453e-48	4
MRPL17	ENSG00000158042	0.08645	0.000110822	0.138653	1.52785e-09	1
LINC00963	ENSG00000204054	0.102107	9.5722e-05	0.0942525	0.000832124	1
METTL17	ENSG00000165792	-0.0755047	0.000106095	0.202245	6.2814e-17	2
ESM1	ENSG00000164283	-0.497178	0.000129636	-1.46656	1.00785e-15	4
AGO2	ENSG00000123908	0.0991737	9.76394e-05	-0.0925932	0.000477211	3
GNB1L	ENSG00000185838	0.18757	0.000135138	0.125774	0.00787414	1
TRIM23	ENSG00000113595	-0.0988561	0.000120323	-0.145734	7.45686e-09	4
HSPG2	ENSG00000142798	0.125494	0.000103778	0.41184	1.61573e-25	1
FAM117B	ENSG00000138439	-0.123581	0.000126198	-0.295197	1.40531e-18	4
DNAJC6	ENSG00000116675	-0.192698	0.000142016	-0.495814	5.59214e-19	4
TTC8	ENSG00000165533	-0.0850018	0.000129774	0.160537	1.05295e-14	2
TINF2	ENSG00000092330	0.0563	0.000101621	-0.138531	4.00349e-18	3
KBTBD3	ENSG00000182359	-0.113922	0.000146512	-0.112323	0.000124555	4
RP11-283I3.6	ENSG00000261799	-0.0988659	0.00014141	-0.109018	0.000180962	4
BST1	ENSG00000109743	0.135117	0.00013396	-0.120129	0.00122597	3
NOP56	ENSG00000101361	0.0864669	0.000103509	0.254896	6.03612e-27	1
S1PR2	ENSG00000267534	0.175441	0.000116206	0.116054	0.00644027	1
AKAP9	ENSG00000127914	-0.09503	0.000102643	-0.154708	5.23227e-09	4
ELFN1	ENSG00000225968	0.394929	0.000110848	0.415714	0.000112165	1
ARPIN	ENSG00000242498	-0.075436	0.000102592	-0.188608	7.4277e-20	4
NCOR1	ENSG00000141027	-0.0479327	0.000102592	-0.178855	1.15565e-28	4
PARK7	ENSG00000116288	0.046204	0.000102576	0.122094	1.01076e-20	1
BTC	ENSG00000174808	-0.171283	0.000147001	0.465427	4.81575e-17	2
RP11-190A12.7	ENSG00000256029	-0.196387	0.000150857	0.137544	0.00682274	2
ZFP36	ENSG00000128016	0.461579	0.000111934	-1.16263	2.94095e-23	3
SLC38A10	ENSG00000157637	0.0911998	0.000104961	0.106418	1.11442e-06	1
GNPTAB	ENSG00000111670	-0.077408	0.000106426	-0.295342	2.47386e-38	4
TEK	ENSG00000120156	-0.143531	0.00010796	-0.917813	7.66035e-44	4
SHROOM2	ENSG00000146950	-0.13313	0.000126737	-0.61341	5.37644e-35	4
2021-09-04	ENSG00000108387	0.113963	0.000115974	-0.107754	0.00174054	3
NR2C1	ENSG00000120798	-0.0729227	0.000124384	-0.138382	2.02461e-12	4
ELP4	ENSG00000109911	-0.0736527	0.000134171	-0.296344	2.06786e-35	4
CD209	ENSG00000090659	0.321063	0.000153198	0.686848	1.50219e-15	1
NAPA	ENSG00000105402	0.0495061	0.000109889	-0.128018	1.97404e-17	3
SDS	ENSG00000135094	0.5682	0.000160782	0.432016	0.00593878	1
CYB561A3	ENSG00000162144	0.0959065	0.000114293	0.145713	1.19774e-10	1
OBFC1	ENSG00000107960	-0.0774185	0.000116186	-0.169752	1.45491e-12	4
PPP1R13L	ENSG00000104881	0.115334	0.00013367	-0.159006	2.32525e-06	3
ITGAL	ENSG00000005844	-0.11121	0.000113909	-0.454318	5.81781e-28	4
GPALPP1	ENSG00000133114	-0.0720284	0.000132707	-0.088649	5.78805e-07	4
HMGA1	ENSG00000137309	0.151679	0.00012423	0.21064	4.39333e-07	1
ATN1	ENSG00000111676	0.0710965	0.000113996	-0.0930158	2.85818e-06	3
ZNF250	ENSG00000196150	-0.102743	0.000150065	-0.124762	8.86265e-07	4
SMIM20	ENSG00000250317	0.081584	0.000146666	0.224883	2.62125e-24	1
ADAM12	ENSG00000148848	0.411748	0.000167915	1.37348	1.78547e-30	1
RGS16	ENSG00000143333	0.338451	0.000123101	-0.893121	8.08749e-20	3
GIMAP8	ENSG00000171115	-0.157292	0.000115846	-0.647269	2.99375e-30	4
RB1CC1	ENSG00000023287	-0.0672878	0.000115846	-0.20881	1.27128e-25	4
ITIH5	ENSG00000123243	-0.164489	0.000115569	0.12691	0.00607465	2
TMTC2	ENSG00000179104	-0.121407	0.000124384	-0.157742	5.221e-06	4
DOK1	ENSG00000115325	0.0760209	0.000137848	0.0942387	3.20081e-06	1
ZNF791	ENSG00000173875	-0.0673363	0.000126213	-0.0727674	1.63789e-05	4
NFAT5	ENSG00000102908	-0.074542	0.000117885	-0.20537	9.38665e-16	4
SGMS1-AS1	ENSG00000226200	-0.12559	0.000165697	-0.303976	3.39458e-15	4
MT-ND6	ENSG00000198695	0.330986	0.000145558	0.47107	6.76688e-08	1
RPL35A	ENSG00000182899	0.0758517	0.000121766	0.0983488	1.35885e-07	1
FAM173A	ENSG00000103254	0.168326	0.000171395	0.291783	2.78899e-09	1
SLC38A2	ENSG00000134294	0.142998	0.000124384	-0.118366	0.000837511	3
NEK6	ENSG00000119408	0.106202	0.000124384	0.193899	2.53543e-09	1
NEB	ENSG00000183091	-0.369685	0.000164732	-0.655903	4.49862e-11	4
RPL26	ENSG00000161970	0.0798839	0.000126158	0.197308	9.59799e-22	1
KDM1B	ENSG00000165097	-0.102527	0.000142051	-0.158598	1.10288e-08	4
EIF4H	ENSG00000106682	0.0404822	0.000126589	-0.130178	3.16283e-22	3
SOCS3	ENSG00000184557	0.509155	0.000127465	-0.762243	5.5491e-10	3
ZNF107	ENSG00000196247	-0.158693	0.000171395	0.166143	2.8612e-05	2
RNF170	ENSG00000120925	-0.0716937	0.000141252	-0.0669896	0.000138908	4
C1orf74	ENSG00000162757	-0.150486	0.000175881	0.265641	4.03372e-11	2
SLCO1A2	ENSG00000084453	-0.568731	0.000177152	-3.76885	1.16452e-40	4
ATP2C1	ENSG00000017260	-0.0557137	0.000123638	-0.221842	2.95591e-35	4
AURKA	ENSG00000087586	-0.18572	0.000177002	0.174107	0.00413513	2
CTD-2135D7.5	ENSG00000262097	-0.3055	0.000130782	-0.864306	9.27801e-20	4
KLF4	ENSG00000136826	0.302951	0.00012552	-1.20435	2.8732e-32	3
CCT5	ENSG00000150753	0.0594997	0.000124384	0.0652726	2.4994e-05	1
NHP2L1	ENSG00000100138	0.0547395	0.000124384	-0.0614386	1.28449e-05	3
C4B	ENSG00000224389	0.3338	0.000126587	1.16799	4.10116e-31	1
SNX9	ENSG00000130340	0.0747867	0.000126737	0.298578	6.7983e-38	1
DBF4	ENSG00000006634	0.124263	0.000184964	0.261927	5.8098e-14	1
CYB561D2	ENSG00000114395	0.0783501	0.000162743	0.155427	8.90982e-13	1
FANCC	ENSG00000158169	-0.0961118	0.000167585	-0.315826	1.84568e-24	4
SLC25A27	ENSG00000153291	-0.153093	0.000182455	0.454664	4.80403e-20	2
RPP25	ENSG00000178718	0.161746	0.00017931	0.128383	0.00453821	1
TRMT112	ENSG00000173113	0.052717	0.000130397	0.0412607	0.00247014	1
FGD6	ENSG00000180263	-0.137022	0.000139344	-0.253564	1.85349e-11	4
RAP2B	ENSG00000181467	0.104973	0.000141252	0.29931	4.81895e-22	1
FJX1	ENSG00000179431	0.260064	0.000191495	0.70747	2.9629e-16	1
ZDHHC15	ENSG00000102383	-0.114733	0.000194886	-0.21228	2.39719e-11	4
DPP9	ENSG00000142002	0.0711783	0.000134633	0.084077	2.56548e-05	1
ATG2B	ENSG00000066739	-0.0572171	0.000135138	-0.140826	1.49079e-16	4
NOS1AP	ENSG00000198929	-0.216889	0.000170976	-0.271649	1.45632e-05	4
MRPS15	ENSG00000116898	0.0631718	0.000151024	0.095035	1.48632e-08	1
PIP4K2B	ENSG00000276293	-0.0559767	0.000134155	-0.163847	2.76186e-24	4
DAPK1	ENSG00000196730	-0.0928932	0.000135056	-0.457321	1.41903e-34	4
RASSF6	ENSG00000169435	-0.233718	0.000198074	0.264561	0.000252462	2
ASB8	ENSG00000177981	-0.0517669	0.000149101	-0.0734408	1.69227e-07	4
HELZ	ENSG00000198265	-0.0514802	0.000135189	-0.203067	6.36493e-29	4
XPNPEP2	ENSG00000122121	0.355304	0.000189555	1.77228	7.33679e-52	1
PEPD	ENSG00000124299	0.073892	0.000137667	-0.0528159	0.00591843	3
IGFBP6	ENSG00000167779	0.270609	0.000160583	0.249418	0.00193566	1
USE1	ENSG00000053501	0.0754129	0.000182264	0.0953916	1.5146e-06	1
PGD	ENSG00000142657	0.0946238	0.0001374	-0.0665556	0.00579394	3
FBXL17	ENSG00000145743	-0.0750322	0.000155585	-0.22561	1.53296e-23	4
LTN1	ENSG00000198862	-0.0657362	0.000146265	-0.0915842	9.38509e-10	4
LRRC8E	ENSG00000171017	0.152462	0.000201654	0.222034	1.39972e-09	1
GATA3	ENSG00000107485	-0.174683	0.000203311	-0.621106	1.52019e-27	4
ECSCR	ENSG00000249751	-0.0952693	0.000148121	-0.228512	1.11031e-13	4
PDE8A	ENSG00000073417	0.0854309	0.000151528	0.0967221	1.32401e-05	1
CDA	ENSG00000158825	0.408343	0.000188064	0.401318	5.53407e-05	1
NECAP2	ENSG00000157191	-0.0575974	0.000140919	-0.208713	1.2649e-29	4
NPM1	ENSG00000181163	0.0798957	0.000146265	0.135053	3.23181e-10	1
MLXIP	ENSG00000175727	0.0702255	0.00014202	0.150135	9.74564e-15	1
VPS41	ENSG00000006715	-0.0573406	0.000143262	-0.12268	1.29e-13	4
GLI2	ENSG00000074047	0.188093	0.000203713	0.583642	1.74114e-26	1
ADSL	ENSG00000239900	0.056967	0.000155585	0.0919091	2.61604e-10	1
RARA-AS1	ENSG00000265666	0.167439	0.000206424	-0.158381	0.00130778	3
CHST9	ENSG00000154080	-0.575658	0.000214548	1.02211	9.98904e-07	2
PDAP1	ENSG00000106244	0.0480597	0.000145313	-0.0424475	0.000247892	3
FSTL4	ENSG00000053108	-0.472555	0.000208753	-0.648354	2.35919e-07	4
RAMP1	ENSG00000132329	0.247899	0.000206689	0.821164	4.72386e-24	1
PAN3	ENSG00000152520	-0.060544	0.000153891	-0.184727	5.43433e-25	4
CABP4	ENSG00000175544	-0.193658	0.00019778	-0.17223	0.00107065	4
SH2B3	ENSG00000111252	0.0878141	0.000147918	-0.179496	6.20388e-14	3
DAB2IP	ENSG00000136848	0.081038	0.000148166	-0.364968	1.08516e-37	3
FBXL4	ENSG00000112234	-0.0737137	0.000170241	-0.154042	2.58544e-15	4
TRDC	ENSG00000211829	-0.375774	0.000211732	-0.79967	1.92699e-13	4
PTGDS	ENSG00000107317	0.204939	0.000151615	0.518221	4.04771e-18	1
IFIT2	ENSG00000119922	-0.177755	0.000157266	-0.518741	2.37914e-19	4
CHRM1	ENSG00000168539	-0.297831	0.000221151	-1.55642	3.58606e-23	4
FNIP2	ENSG00000052795	-0.114138	0.000149966	-0.543712	1.28981e-40	4
ADCYAP1R1	ENSG00000078549	-0.398479	0.000221449	-0.778915	6.28532e-12	4
DNAJC13	ENSG00000138246	-0.0512571	0.000150804	-0.11372	3.13946e-14	4
RPL34	ENSG00000109475	0.0913762	0.00015418	0.143408	2.2899e-13	1
PHYHIP	ENSG00000168490	0.330818	0.000216409	1.30107	2.69348e-33	1
IFI27	ENSG00000165949	-0.191588	0.000154158	-0.863465	2.44192e-30	4
ZNF564	ENSG00000249709	-0.0939451	0.00019929	0.0826911	0.000485482	2
HSPB6	ENSG00000004776	0.179703	0.000164529	0.60278	3.15743e-22	1
CREB3	ENSG00000107175	0.057249	0.000161086	0.103131	1.11302e-08	1
PLIN5	ENSG00000214456	0.214989	0.000224583	0.233622	0.000869964	1
ACAT2	ENSG00000120437	0.160674	0.000172405	-0.140942	0.000661335	3
SRA1	ENSG00000213523	0.0825094	0.00017523	0.145456	2.2024e-10	1
SNAP25	ENSG00000132639	0.469116	0.00021273	1.4874	5.34581e-31	1
SWT1	ENSG00000116668	-0.0990164	0.00022288	-0.104049	0.000138859	4
NUDT12	ENSG00000112874	-0.132248	0.000202617	-0.104301	0.002985	4
ZDHHC20	ENSG00000180776	-0.0731875	0.000157183	-0.115137	6.75068e-09	4
PLIN3	ENSG00000105355	0.0790243	0.000163019	0.330925	5.54944e-37	1
PYCR1	ENSG00000183010	0.189811	0.000216409	0.831944	7.43763e-38	1
[truncated: 1,849 more rows]

## Sheet: Table S4
Table S4: COPD GWAS loci genes within +/- 200kb in overlapping differential expression genes
COPD vs control log2FC and Benjamini-Hochberg adjusted p value shown. Group 1: genes with increased expression in IPF and COPD; Group 2: genes with increased expression in IPF but decreased expression in COPD; Group 3: genes with decreased expression in IPF but increased expression in COPD; Group 4: genes with decreased expression in IPF and COPD. COPD: chronic obstructive pulmonary disease; GWAS…
Gene	COPD log2FC	Adjusted p value	Overlap Group
TGFB2	-0.317792	3.51343e-13	4
USB1	0.119034	3.29038e-12	1
ZKSCAN1	-0.135199	4.59762e-10	2
ZNF3	-0.104218	7.10471e-09	2
PABPC4	0.136881	6.95594e-09	1
SH3GL3	-0.373124	7.26743e-09	4
MBOAT2	-0.146336	4.03947e-08	4
ARF4	0.0867917	4.76813e-08	1
TTYH3	0.167652	5.81154e-08	1
KPNA5	-0.133854	6.46966e-08	4
GPR4	0.286869	2.275e-07	3
GSTCD	-0.159104	4.01244e-07	4
SESN1	-0.176318	4.24383e-07	4
TTC37	-0.0802804	7.66887e-07	4
MFAP2	0.268996	2.43591e-06	1
ADAMTSL3	-0.179573	5.21217e-06	4
AGER	-0.22629	6.02697e-06	4
SIX5	0.100752	7.91976e-06	1
PPP1R18	0.133103	6.80324e-06	1
TOP2B	-0.0579292	7.62906e-06	4
RPL23	0.111921	9.55787e-06	1
MFHAS1	0.114364	1.2196e-05	3
IREB2	-0.0624525	1.28432e-05	4
SNRPD2	0.0803729	1.66584e-05	1
ATP8B4	0.186491	3.11536e-05	1
GPBP1L1	-0.0526384	2.49152e-05	4
GNA12	0.0831374	3.68642e-05	1
TMEM170A	-0.0866513	4.39974e-05	4
ELL2	0.19572	5.09223e-05	1
HHIP-AS1	0.179799	0.000115164	3
BTC	-0.171283	0.000147001	2
C4B	0.3338	0.000126587	1
PIP4K2B	-0.0559767	0.000134155	4
NPM1	0.0798957	0.000146265	1
FSTL4	-0.472555	0.000208753	4
CHRM3	-0.279557	0.000260499	4
PXYLP1	0.102178	0.000405102	1
FAM162B	-0.217425	0.000454968	4
SEC61A1	0.0557435	0.000370291	1
HEYL	0.214978	0.000453818	3
SFTPD	0.166354	0.00058092	3
PIFO	-0.176778	0.00104438	2
PSMD3	0.0456298	0.000831236	3
RUVBL1	0.0727023	0.0010508	1
TGFB2-OT1	-0.3612	0.00154766	4
HAL	0.26198	0.00192188	3
NR4A2	0.446057	0.00142296	3
ZBTB38	-0.0607633	0.00148329	4
MYPOP	0.110811	0.00318024	1
CASC15	-0.142243	0.00413405	2
DENND6A	-0.054794	0.0029825	4
UPF2	-0.0583664	0.00297677	4
CHI3L2	0.37389	0.00306159	3
IRF2BP1	0.0749422	0.00384539	3
AKR1A1	0.0528636	0.00331965	1
CCDC17	-0.224412	0.0056719	2
ZNRF1	-0.0715765	0.00436027	4
BRAT1	0.0616169	0.00462261	1
BMP8A	0.329211	0.00803358	1
SH3PXD2A	0.0771025	0.00461454	1
HHIP	0.185678	0.00592793	3
RIN3	0.069829	0.00693442	3
LAMTOR4	0.0476284	0.00713643	1
BCAR1	0.0875342	0.00931169	3

## Sheet: Table S5
Table S5: IPF GWAS loci genes within +/- 200kb in overlapping differential expression genes
IPF vs control log2FC and Benjamini-Hochberg adjusted p value shown. Group 1: genes with increased expression in IPF and COPD; Group 2: genes with increased expression in IPF but decreased expression in COPD; Group 3: genes with decreased expression in IPF but increased expression in COPD; Group 4: genes with decreased expression in IPF and COPD. IPF: idiopathic pulmonary fibrosis; GWAS: Genome-w…
Gene	IPF log2FC	Adjusted p value	Overlap Group
LRG1	0.15327	0.00726986	1
ZKSCAN1	0.0747607	0.00113723	2
ZNF3	0.114821	8.88213e-11	2
SEMA6B	0.953705	2.86268e-31	1
LPCAT1	-0.148856	0.000200013	3
TICAM1	-0.302064	8.10304e-16	3
AKAP13	-0.245191	1.88047e-20	3
DEPTOR	0.333995	4.07288e-06	1
BAHD1	-0.0996118	5.40486e-06	3
MYDGF	0.197435	9.51085e-18	1
ZNF501	-0.134492	0.000190103	4
ELFN1	0.415714	0.000112165	1
DPP9	0.084077	2.56548e-05	1
PLIN5	0.233622	0.000869964	1
PLIN3	0.330925	5.54944e-37	1
PLIN4	2.18334	1.17724e-36	1
EXOSC7	0.0554523	0.00768408	1
LAMTOR4	0.0581035	0.0016331	1
KIAA1143	-0.101177	3.276e-11	4

## Sheet: Table S6
Table S6: Hallmark Pathway Enrichment
Significantly enriched GSEA Hallmark pathways by adjusted multivariable analysis of variance (MANOVA) shown above. IPF and COPD enrichment scores with p values shown as well. TNFA: Tumor necrosis factor alpha; NKFB: nuclear factor kappa-light-chain-enhancer of activated B cells; TGFB: transforming growth factor beta; MTROC: mammalian target of rapamycin complex; UV: Ultraviolet; IL2: interleukin …
Hallmark Pathway	No. of genes	Joint enrichment p value	IPF enrichment score	IPF enrichment p value	COPD enrichment score	COPD enrichment p value	Overlap Group
TNFA signaling via NFKB	86	2.8e-31	-0.223	0.000392	0.463	1.55e-13	3
Epithelial Mesenchymal Transition	81	2.61e-15	0.499	1.11e-14	0.484	7.24e-14	1
MYC Targets V1	72	1.68e-11	0.392	1.12e-08	0.491	7.56e-13	1
Inflammatory Response	69	2.6e-10	-0.132	0.0603	0.309	1.06e-05	3
TGF Beta Signaling	23	1.55e-06	-0.505	2.85e-05	0.0699	0.563	3
Oxidative Phosphorylation	46	1.55e-06	0.395	3.79e-06	0.444	2.14e-07	1
Complement	45	9.3e-06	-0.159	0.0664	0.251	0.0038	3
MYC Targets V2	26	3.15e-05	0.49	1.59e-05	0.502	9.63e-06	1
Mitotic Spindle	68	3.15e-05	-0.336	1.95e-06	-0.126	0.0738	1
Coagulation	37	0.000176	0.288	0.00254	0.427	7.27e-06	1
MTORC1 Signaling	50	0.000181	0.0465	0.572	0.325	7.59e-05	1
Interferon Alpha Response	42	0.00025	-0.385	1.73e-05	-0.29	0.00121	4
Cholesterol Homeostasis	23	0.0003	-0.103	0.395	0.359	0.00295	3
Estrogen Response Early	50	0.000417	0.0705	0.391	0.319	0.000103	1
Apoptosis	42	0.000417	-0.0706	0.431	0.262	0.00343	3
P53 Pathway	56	0.002	0.153	0.0493	0.296	0.00014	1
Androgen Response	35	0.00247	-0.166	0.0899	0.171	0.0817	3
Fatty Acid Metabolism	37	0.00307	-0.0908	0.341	0.223	0.0192	3
Xenobiotic Metabolism	43	0.00312	0.26	0.00333	0.307	0.000515	1
Estrogen Response Late	44	0.0039	-0.0156	0.859	0.246	0.00495	3
Glycolysis	53	0.0044	0.281	0.000424	0.176	0.0274	1
Unfolded Protein Response	32	0.00578	0.25	0.0148	0.347	0.000702	1
Myogenesis	46	0.00691	0.265	0.00197	0.247	0.00392	1
UV Response Up	36	0.00706	0.0174	0.857	0.274	0.00458	1
Allograft Rejection	55	0.00914	0.0563	0.473	0.236	0.0026	1
Hedgehog Signaling	10	0.013	-0.327	0.0733	-0.574	0.00168	4
DNA Repair	36	0.013	0.19	0.0495	0.302	0.00179	1
Interferon Gamma Response	67	0.0191	-0.187	0.00846	-0.0259	0.716	4
Heme Metabolism	48	0.0209	-0.223	0.00772	-0.0427	0.611	4
IL2 STAT5 Signaling	57	0.021	-0.137	0.0757	0.0677	0.38	3
Adipogenesis	49	0.0239	0.104	0.211	0.236	0.0045	1
UV Response Dn	40	0.0647	-0.215	0.0192	-0.0588	0.522	4

## Sheet: Table S7
Table S7: COPDGene Phase 2 RNASeq Subject Characteristics
Data presented as mean (SD) or no. (%). Control defined as GOLD 0 and COPD defined as GOLD 1-4. COPD: chronic obstructive pulmonary disease; BMI: body mass index; FEV1: forced expiratory volume in 1 second; FVC: forced vital capacity; DLCO: diffusion capacity for carbon monoxide.
Characteristic	Control	COPD	p value
n	1459	1139
Age (years)	63.15 (8.12)	68.43 (8.29)	<0.001
Female sex	767 (52.6)	489 (42.9)	<0.001
African American race	438 (30.0)	215 (18.9)	<0.001
BMI (kg/m2)	29.77 (6.38)	27.86 (6.02)	<0.001
Current smoking	566 (38.8)	360 (31.6)	<0.001
Smoking pack years	39.01 (21.07)	50.54 (25.83)	<0.001
Post-bronchodilator FEV1,	91.62 (16.11)	61.66 (22.42)	<0.001
% predicted
Post-bronchodilator FEV1/FVC	0.78 (0.05)	0.55 (0.12)	<0.001
DLCO, % predicted	86.30 (18.58)	66.89 (22.19)	<0.001

## Sheet: Table S8
Table S8: IPF Study (Molyneaux et al) Subject Characteristics
Data presented as mean (SD) or no. (%). FVC and DLCO was not reported for control subjects. IPF: Idiopathic Pulmonary Fibrosis; FVC: forced vital capacity; DLCO: diffusion capacity of carbon monoxide.
Characteristic	Control	IPF	p value
n	20	57
Age (years)	66.00 (10.62)	67.42 (8.00)	0.53
Female sex	8 (40.0)	19 (33.3)	0.79
FVC, % predicted	NA	72.22 (20.26)	-
DLCO, % predicted	NA	39.17 (14.07)	-

## Sheet: Table S9
Table S9: GSVA score associations with outcomes in COPDGene
Data presented as coefficients group score from multivariable linear regression and Cox proportional hazard model as applicable with p values shown in parentheses. † denotes nominal significance (p < 0.05) and ‡ denotes Bonferroni corrected significance. FEV1 % predicted model (base model) adjusted for age, race, gender, smoking status, and smoking pack years. Airway wall thickness, Pi10, and % e…
Outcome	Group 1 Score	Group 2 Score	Group 3 Score	Group 4 Score
FEV1, % predicted	-0.992	5.428	-4.996	0.583
	(0.4701)	(< 0.001)‡	(0.001)‡	(0.6802)
Airway wall thickness	0.017	-0.033	0.018	-0.0049
	(0.1363)	(0.0186)	(0.0655)	(0.6915)
Pi10	0.037	-0.115	0.098	-0.0063
	(0.2556)	(< 0.001)‡	(0.0082)†	(0.8524)
% emphysema	-0.654	-0.875	1.151	0.759
	(0.1918)	(0.1470)	(0.0405)†	(0.1414)
DLCO, % predicted	0.607	3.563	-3.581	-0.171
	(0.6266)	(0.0167)†	(0.0098)†	(0.8602)
Hazard ratio	1.08	0.63	1.41	1.06
	(0.6524)	(0.0306)†	(0.0897)	(0.7605)
